# Supplementary material for: Risk Factors for Intracerebral Hemorrhage: Genome-Wide Association Study and Mendelian Randomization Analyses
Source: Stroke. 2024 May 8;55(6):1582–91. doi: 10.1161/STROKEAHA.124.046249 (PMC11122740; doi:10.1161/STROKEAHA.124.046249)
Supplement: Supplementary file 1 [file str-55-1582-s001.xlsx]

## Sheet: Table S1
Table S1. Data sources for the exposures
Phenotype	PubMed ID	Cases	Controls	Total N	Ancestry	Note
Body mass index	30239722	-	-	806834	European
Waist-to-hip ratio	30239722	-	-	697734	European
Visceral adiposity	31501611	-	-	397170	European
Apolipoprotein A-1	32203549	-	-	393193	European
Apolipoprotein B	32203549	-	-	439214	European
Low-density lipoprotein cholestrol	34887591	-	-	1320016	European	Excluding UKB
High-density lipoprotein cholestrol	34887591	-	-	1320016	European	Excluding UKB
Total cholestrol	34887591	-	-	1320016	European	Excluding UKB
Non-high-density lipoprotein cholestrol	34887591	-	-	1320016	European	Excluding UKB
Triglycerides	34887591	-	-	1320016	European	Excluding UKB
Type 2 diabetes	32541925	228499	1178783	1407282	European
Fasting glucose	34059833	-	-	Up to 196991	European
Fasting insulin	34059833	-	-	Up to 196991	European
Systolic blood pressure	30224653	-	-	Up to 1006863	European
Diastolic blood pressure	30224653	-	-	Up to 1006863	European
Coffee consumption	31046077	-	-	375833	European
Smoking initiation	30643251	-	-	1232091	European	Sensitivity analysis using data excluding UKB
Lifetime smoking index	31689377	-	-	462690	European
Alcohol consumption	30643251	-	-	941280	European	Sensitivity analysis using data excluding UKB
Leisure screen time	36071172	-	-	526725	European
Moderate-to-vigorous physical activity	36071172	-	-	298506	European
Insomnia	30804565	397959	933051	1331010	European
Sleep duration	30846698	-	-	446118	European
Short sleep	30846698	106192	305742	411934	European
Long sleep	30846698	34184	305742	339926	European

## Sheet: Table S2
Table S2. Used instrumental variables for the exposures and their associations with intracerebral hemorrhage (ICH)
Exposure	SNP	EA	NEA	EAF	Beta_exposure	SE_exposure	Pval_exposure	Beta_ICH	SE_ICH	Pval_ICH
Alcohol consumption	rs10236149	G	A	0.123	-0.0134981	0.00221908	1.18e-09	-0.0242	0.0241	0.3154
Alcohol consumption	rs10438820	T	C	0.702	0.00897178	0.00159349	1.76e-08	0.0141	0.0184	0.4458
Alcohol consumption	rs10506274	T	G	0.484	-0.0090374	0.00145841	5.78e-10	-0.0121	0.0174	0.4878
Alcohol consumption	rs10750025	T	C	0.686	0.0103214	0.00157036	4.89e-11	0.0435	0.0227	0.05561
Alcohol consumption	rs10753661	A	G	0.684	-0.00863813	0.00156927	3.76e-08	-0.007	0.0187	0.7104
Alcohol consumption	rs10876188	T	C	0.457	-0.00798685	0.00146308	4.84e-08	-0.0161	0.0173	0.3524
Alcohol consumption	rs10978550	C	T	0.206	-0.0117483	0.00180211	7.15e-11	-0.012	0.0208	0.5643
Alcohol consumption	rs11030084	T	C	0.184	-0.0106068	0.00188093	1.72e-08	-0.0194	0.0233	0.4054
Alcohol consumption	rs1104608	C	G	0.425	-0.010975	0.00147585	1.05e-13	-0.0079	0.0187	0.6725
Alcohol consumption	rs1123285	G	C	0.335	-0.00889737	0.00154416	8.14e-09	0.0063	0.0195	0.7486
Alcohol consumption	rs113443718	A	G	0.305	-0.0102083	0.00158463	1.19e-10	-0.01	0.0199	0.6156
Alcohol consumption	rs11625650	A	G	0.233	-0.00956809	0.00172405	2.89e-08	-0.0213	0.0227	0.3476
Alcohol consumption	rs11692435	A	G	0.0852	0.0174499	0.00261585	2.53e-11	-0.0154	0.0249	0.5373
Alcohol consumption	rs11940694	G	A	0.597	0.0259499	0.00148589	3.03e-68	-0.008	0.018	0.658
Alcohol consumption	rs12088813	C	A	0.267	-0.00932905	0.00164916	1.58e-08	-0.0317	0.0199	0.1114
Alcohol consumption	rs1217091	C	T	0.812	0.0121608	0.00186539	7.05e-11	0.0226	0.0224	0.3114
Alcohol consumption	rs1229984	C	T	0.963	0.150534	0.00386111	1e-200	-0.0024	0.0857	0.9777
Alcohol consumption	rs1260326	C	T	0.601	0.0208898	0.00148834	8.05e-45	-0.0068	0.0179	0.705
Alcohol consumption	rs12651313	G	C	0.443	-0.00864293	0.00146722	3.79e-09	-0.0029	0.0174	0.8676
Alcohol consumption	rs12655091	A	G	0.53	-0.00831211	0.00146029	1.25e-08	-0.0131	0.0174	0.4514
Alcohol consumption	rs12795042	C	A	0.623	-0.00831901	0.00150387	3.25e-08	-0.0164	0.0198	0.4075
Alcohol consumption	rs12907323	G	A	0.411	0.0084966	0.00148131	9.93e-09	-0.0393	0.018	0.02937
Alcohol consumption	rs13024996	A	C	0.364	-0.0109126	0.00151477	5.72e-13	-0.0224	0.0182	0.2202
Alcohol consumption	rs13032049	G	A	0.283	0.0101946	0.00161798	3e-10	0.0367	0.0194	0.05873
Alcohol consumption	rs13066454	T	C	0.398	-0.00877595	0.00149196	4.13e-09	0.0067	0.0176	0.7019
Alcohol consumption	rs13094887	T	A	0.301	-0.0103097	0.00158893	8.57e-11	-0.0154	0.0207	0.4563
Alcohol consumption	rs13107325	T	C	0.0722	-0.0275045	0.00281598	1.53e-22	-0.0366	0.0494	0.4584
Alcohol consumption	rs13250583	T	C	0.213	-0.00971754	0.00178012	4.7e-08	0.011	0.0206	0.5953
Alcohol consumption	rs13383034	T	C	0.329	0.014927	0.0015512	6.31e-22	0.0082	0.0192	0.6707
Alcohol consumption	rs1713676	G	A	0.522454	-0.00799198	0.00145913	4.29e-08	-0.0144	0.0174	0.4066
Alcohol consumption	rs17177078	T	C	0.0626	-0.0223155	0.00301176	1.27e-13	-0.0748	0.0352	0.03352
Alcohol consumption	rs17665139	T	C	0.149	-0.0115601	0.00204676	1.59e-08	-0.0093	0.0248	0.7068
Alcohol consumption	rs2011092	C	T	0.338643	-0.00890041	0.00154006	7.35e-09	0.0545	0.018	0.002419
Alcohol consumption	rs2165670	A	G	0.106337	0.0230804	0.00236427	1.67e-22	0.001	0.0265	0.9713
Alcohol consumption	rs2180870	C	T	0.135	-0.0121775	0.0021328	1.12e-08	0.0048	0.0271	0.8588
Alcohol consumption	rs2472297	T	C	0.249	0.010606	0.00168541	3.1e-10	0.0198	0.02	0.323
Alcohol consumption	rs2532276	A	C	0.215	-0.0218001	0.00255853	1.62e-17	-0.0052	0.0428	0.9034
Alcohol consumption	rs2764771	A	G	0.307	0.0098906	0.00158174	4.02e-10	0.0004	0.0183	0.9847
Alcohol consumption	rs281379	A	G	0.508	0.0137223	0.00145784	4.91e-21	0.005	0.0175	0.7739
Alcohol consumption	rs2854334	G	A	0.615	0.00922098	0.00149781	7.51e-10	0.0043	0.0178	0.8103
Alcohol consumption	rs28601761	G	C	0.42	0.00910288	0.00147668	7.17e-10	0.0168	0.0177	0.3402
Alcohol consumption	rs28680958	A	G	0.217	-0.0109965	0.00176994	5.13e-10	0.003	0.0214	0.8867
Alcohol consumption	rs28929474	T	C	0.0183	-0.0367996	0.00543764	1.34e-11	0.1078	0.0626	0.08495
Alcohol consumption	rs35034355	A	G	0.521	-0.00809682	0.00145894	2.87e-08	-0.0331	0.0173	0.05554
Alcohol consumption	rs36052336	G	A	0.061496	-0.0184288	0.00303378	1.23e-09	0.0235	0.0355	0.5077
Alcohol consumption	rs3748034	T	G	0.143	-0.0117403	0.00208194	1.67e-08	0.0071	0.0273	0.7952
Alcohol consumption	rs378421	A	G	0.404	-0.0112055	0.00148681	4.83e-14	0.0037	0.0303	0.902
Alcohol consumption	rs3803800	G	A	0.786	0.0113789	0.00177708	1.5e-10	-0.01	0.0218	0.6461
Alcohol consumption	rs3809162	G	A	0.397	0.00906092	0.00148961	1.19e-09	-0.0087	0.0176	0.6206
Alcohol consumption	rs4092465	G	A	0.635	-0.00829188	0.00151388	4.39e-08	-0.0291	0.0192	0.1304
Alcohol consumption	rs4501255	G	C	0.235	0.0106934	0.00171894	4.83e-10	0.0033	0.0302	0.9137
Alcohol consumption	rs4548913	A	G	0.632	-0.00835995	0.00151127	3.11e-08	-0.0631	0.0188	0.0007717
Alcohol consumption	rs4690727	G	C	0.718	0.010817	0.00161972	2.43e-11	-0.0077	0.0197	0.6966
Alcohol consumption	rs4699791	A	G	0.095726	0.0185707	0.0024772	6.58e-14	0.0102	0.0287	0.7218
Alcohol consumption	rs4815364	A	G	0.616	0.00858236	0.00149854	1.02e-08	-0.0038	0.0192	0.842
Alcohol consumption	rs4842786	A	G	0.584	-0.0087978	0.00147867	2.73e-09	-0.006	0.0178	0.7376
Alcohol consumption	rs4916723	C	A	0.416	-0.00995226	0.00147867	1.72e-11	0.0086	0.0186	0.6453
Alcohol consumption	rs4938230	A	C	0.842	0.0128104	0.00199821	1.48e-10	-0.0039	0.0232	0.8666
Alcohol consumption	rs500321	T	A	0.736	-0.00966936	0.00165343	4.92e-09	-0.016	0.0211	0.4506
Alcohol consumption	rs5024204	T	A	0.278	0.00970271	0.00162847	2.55e-09	0.0194	0.0195	0.321
Alcohol consumption	rs55872084	T	G	0.235	0.00997874	0.00171894	6.32e-09	-0.0561	0.022	0.01093
Alcohol consumption	rs55932213	G	A	0.736387	0.00948827	0.0016542	9.55e-09	0.006	0.021	0.7751
Alcohol consumption	rs56030824	A	G	0.322	-0.0116019	0.00156298	1.15e-13	-0.0152	0.0186	0.4141
Alcohol consumption	rs56337305	C	T	0.383	-0.00958838	0.00149928	1.63e-10	-0.0181	0.0193	0.3496
Alcohol consumption	rs58107686	A	C	0.328	-0.00974713	0.00158537	7.79e-10	0.0089	0.0183	0.6256
Alcohol consumption	rs62044525	G	C	0.184	-0.0121732	0.00188285	1.03e-10	0.0178	0.0237	0.4539
Alcohol consumption	rs62250685	G	A	0.614	-0.0143571	0.00150009	1.05e-21	-0.0131	0.0185	0.478
Alcohol consumption	rs6460047	C	T	0.208	0.0116235	0.00179569	9.69e-11	0.0455	0.0221	0.03954
Alcohol consumption	rs6787172	G	T	0.554	-0.00803089	0.00146623	4.27e-08	0.0426	0.0174	0.01422
Alcohol consumption	rs682011	C	T	0.559	0.00821245	0.00146791	2.22e-08	0.0396	0.0187	0.03396
Alcohol consumption	rs6951574	C	T	0.458	0.0132222	0.00146283	1.58e-19	0.0161	0.03	0.5917
Alcohol consumption	rs705687	G	A	0.785	-0.010904	0.00177589	8.15e-10	0.0026	0.0221	0.9071
Alcohol consumption	rs7074871	A	G	0.255	-0.00939985	0.00167216	1.86e-08	0.0017	0.0202	0.9314
Alcohol consumption	rs7185555	C	G	0.153	-0.0111005	0.00202667	4.24e-08	0.0254	0.0268	0.3445
Alcohol consumption	rs72859280	T	G	0.0362	0.0228853	0.00390192	4.44e-09	-0.0122	0.0439	0.7816
Alcohol consumption	rs77165542	T	C	0.0349	-0.0260109	0.00397124	5.63e-11	-0.1185	0.0604	0.04997
Alcohol consumption	rs79139602	T	A	0.021061	0.0602723	0.00507584	1.8e-32	0.0875	0.0657	0.1835
Alcohol consumption	rs7950166	T	C	0.637	-0.0097992	0.00151566	9.89e-11	-0.0003	0.0181	0.9862
Alcohol consumption	rs79616692	C	G	0.108	0.0163023	0.00235058	4.11e-12	-0.0055	0.027	0.8374
Alcohol consumption	rs823114	A	G	0.553	0.00876774	0.00146742	2.31e-09	0.0361	0.0175	0.0388
Alcohol consumption	rs828867	A	G	0.545	0.00875716	0.0014636	2.15e-09	0.0003	0.0191	0.9886
Alcohol consumption	rs9607814	A	C	0.2	-0.010181	0.00185879	4.31e-08	-0.0087	0.0211	0.6807
Alcohol consumption	rs9838144	C	G	0.209	-0.00996422	0.00179252	2.65e-08	-0.0226	0.0225	0.3156
Alcohol consumption	rs9950000	T	C	0.395	-0.0091177	0.0014909	9.38e-10	0.0003	0.0178	0.9875
Apoa	rs10023962	T	G	0.183248	-0.0175664	0.00254365	5e-12	0.023	0.0265	0.3841
Apoa	rs1037117	G	A	0.745268	-0.0160491	0.00225752	1.2e-12	0.0037	0.0207	0.8577
Apoa	rs10419198	C	T	0.747261	-0.0169955	0.00225329	4.6e-14	0.0242	0.0211	0.2499
Apoa	rs1043897	G	T	0.584676	-0.0171627	0.00198992	6.4e-18	-0.0032	0.0189	0.8641
Apoa	rs1045241	C	T	0.728786	-0.0124055	0.00222031	2.3e-08	-0.025	0.0191	0.1897
Apoa	rs10458643	G	A	0.533833	0.0108425	0.0019827	4.5e-08	-0.0032	0.0187	0.8635
Apoa	rs1047891	C	A	0.684335	0.025611	0.00210575	4.9e-34	0.003	0.0198	0.8781
Apoa	rs10489044	A	G	0.800916	0.0184304	0.00246699	8e-14	0.0193	0.023	0.4013
Apoa	rs10504477	T	C	0.587709	0.0121249	0.00199414	1.2e-09	-0.0023	0.0176	0.8966
Apoa	rs10507274	T	C	0.936097	-0.0314236	0.00400888	4.6e-15	-0.017	0.0427	0.6907
Apoa	rs1055582	C	T	0.494865	-0.0154913	0.00196653	3.3e-15	0.0174	0.0175	0.3211
Apoa	rs10745954	A	G	0.519677	0.0143879	0.00196422	2.4e-13	0.0024	0.0176	0.8914
Apoa	rs10748165	C	T	0.495848	-0.0110222	0.00196503	2e-08	-0.0098	0.0173	0.5726
Apoa	rs10752898	T	C	0.442381	-0.0125655	0.00196873	1.7e-10	-0.0223	0.0175	0.201
Apoa	rs10798615	T	G	0.46668	0.0153327	0.00196489	6e-15	0.0052	0.0174	0.7648
Apoa	rs10846497	A	G	0.907426	-0.0498539	0.00338871	5.4e-49	0.0029	0.0283	0.919
Apoa	rs1086056	T	G	0.15533	0.0188421	0.00271367	3.8e-12	0.0015	0.0232	0.9499
Apoa	rs10883451	T	C	0.503723	-0.0220804	0.00196148	2.1e-29	0.0185	0.0175	0.2906
Apoa	rs10947786	G	A	0.784927	-0.0143831	0.00239524	1.9e-09	0.0058	0.0212	0.783
Apoa	rs10950390	C	T	0.791848	0.0136725	0.00242946	1.8e-08	-0.0304	0.0212	0.1513
Apoa	rs10951983	A	G	0.767026	-0.0286839	0.00232197	4.7e-35	0.0145	0.0227	0.5228
Apoa	rs10955991	T	C	0.318175	0.0204837	0.00210151	1.9e-22	-0.0309	0.0195	0.1131
Apoa	rs10978335	G	A	0.493759	-0.0112057	0.00197744	1.5e-08	-0.0198	0.0185	0.2847
Apoa	rs11021232	T	C	0.818996	0.0164804	0.00256146	1.2e-10	-0.0237	0.0229	0.3013
Apoa	rs11045172	A	C	0.80209	-0.0222132	0.00247713	3e-19	-0.0391	0.0214	0.06849
Apoa	rs11057390	T	G	0.704569	-0.0190602	0.00215764	1e-18	0.0056	0.0197	0.7758
Apoa	rs11067231	C	A	0.476104	-0.0220437	0.00196268	2.9e-29	-0.01	0.0173	0.5624
Apoa	rs1107850	G	A	0.532443	0.0232286	0.00196669	3.4e-32	0.0018	0.0174	0.9183
Apoa	rs11089620	C	G	0.811412	0.0321551	0.00251425	1.9e-37	0.0012	0.0203	0.9546
Apoa	rs11159261	T	C	0.466268	-0.0117711	0.00197365	2.5e-09	-0.0349	0.0173	0.04404
Apoa	rs11170517	C	T	0.86428	0.0207039	0.00286938	5.4e-13	-0.0468	0.0262	0.07419
Apoa	rs111849006	G	A	0.818784	-0.0146667	0.00260341	1.8e-08	-0.0211	0.025	0.3975
Apoa	rs11245482	T	C	0.614569	0.0112421	0.00202067	2.6e-08	-0.0366	0.0179	0.04115
Apoa	rs112771035	C	G	0.927968	0.0240716	0.00379281	2.2e-10	0.0431	0.0342	0.208
Apoa	rs112942650	A	T	0.924127	0.0222931	0.00371539	2e-09	-0.028	0.0395	0.4787
Apoa	rs1132274	C	A	0.845914	0.0288548	0.00271728	2.4e-26	-0.0149	0.0247	0.5476
Apoa	rs113710278	C	T	0.985461	-0.0462237	0.00817684	1.6e-08	0.0566	0.0631	0.3696
Apoa	rs114760566	C	A	0.95502	0.0511747	0.0047402	3.6e-27	-0.0203	0.0486	0.6765
Apoa	rs11591147	G	T	0.982588	-0.0532417	0.00747992	1.1e-12	-0.0156	0.0551	0.7772
Apoa	rs116006942	G	A	0.939215	0.0284678	0.00415556	7.4e-12	0.0361	0.0431	0.4026
Apoa	rs11601507	C	A	0.930316	0.0327527	0.00379957	6.7e-18	-0.0195	0.0351	0.5784
Apoa	rs11605837	G	T	0.685032	0.0157002	0.00211694	1.2e-13	0.0525	0.0191	0.005874
Apoa	rs11632618	G	A	0.930377	-0.10804	0.0038476	1.7e-173	0.0187	0.0374	0.6163
Apoa	rs11641548	A	C	0.560412	0.0131611	0.00197592	2.7e-11	-0.0115	0.0183	0.531
Apoa	rs116843064	G	A	0.980685	-0.133106	0.00712545	7.2e-78	-0.01	0.0594	0.8662
Apoa	rs116857878	C	T	0.979652	-0.0412261	0.00722926	1.2e-08	0.1563	0.0814	0.05472
Apoa	rs11690597	A	G	0.792988	-0.0145105	0.0024297	2.3e-09	0.0271	0.0221	0.2215
Apoa	rs11691486	T	C	0.759952	-0.0140998	0.00230298	9.2e-10	0.0477	0.0203	0.0186
Apoa	rs117230571	A	G	0.922999	0.0228106	0.00373668	1e-09	0.0345	0.0389	0.3749
Apoa	rs117399007	C	T	0.956554	0.0286477	0.0048501	3.5e-09	-0.0296	0.0429	0.4901
Apoa	rs117687565	C	T	0.988207	-0.0967707	0.00939358	6.9e-25	0.0688	0.0828	0.4066
Apoa	rs117739035	G	T	0.964198	0.0306976	0.00527337	5.8e-09	-0.0331	0.0433	0.4455
Apoa	rs11780610	C	T	0.284515	0.0133218	0.00217175	8.6e-10	0.0449	0.0188	0.01709
Apoa	rs11789603	C	T	0.892143	-0.0737059	0.00316983	1.3e-119	-0.0062	0.0304	0.8393
Apoa	rs11883967	A	C	0.338492	-0.012114	0.00207771	5.5e-09	0.0302	0.0181	0.09524
Apoa	rs11973318	T	C	0.855852	0.0161304	0.00280966	9.4e-09	0.0115	0.0251	0.6466
Apoa	rs12044156	G	C	0.436165	0.0118923	0.00197328	1.7e-09	0.0251	0.0175	0.1532
Apoa	rs12045101	C	T	0.759079	0.0148742	0.00229563	9.2e-11	-0.0594	0.0348	0.08769
Apoa	rs12074528	T	C	0.352615	-0.0425351	0.00204911	1e-95	0.054	0.0188	0.00406
Apoa	rs12204488	C	T	0.756811	-0.0135932	0.00229713	3.3e-09	-0.0132	0.0219	0.5475
Apoa	rs12229372	T	C	0.896707	-0.0298352	0.00330345	1.7e-19	0.0553	0.0274	0.04375
Apoa	rs12263369	C	T	0.40937	0.0137492	0.00199562	5.6e-12	0.018	0.0187	0.3354
Apoa	rs12273363	T	C	0.794317	0.0197647	0.00242607	3.7e-16	-0.0375	0.0208	0.07103
Apoa	rs12292135	G	A	0.684313	0.0126524	0.00211031	2e-09	-0.0227	0.019	0.2327
Apoa	rs12411959	A	T	0.779041	0.0147206	0.00237424	5.6e-10	-0.0615	0.0357	0.08496
Apoa	rs12436555	G	A	0.826815	0.0147022	0.00260453	1.7e-08	-0.0182	0.0252	0.4715
Apoa	rs12449758	A	G	0.68727	0.0127472	0.00212847	2.1e-09	-0.0335	0.0207	0.1061
Apoa	rs12546096	A	G	0.747432	0.0150286	0.0022885	5.1e-11	-0.004	0.021	0.8487
Apoa	rs1260326	T	C	0.395328	0.025843	0.00200191	4e-38	0.0068	0.0179	0.705
Apoa	rs12740374	G	T	0.779088	-0.0443235	0.00235983	1.1e-78	-0.0016	0.021	0.9377
Apoa	rs12867032	T	A	0.949945	0.0267778	0.00451615	3e-09	0.0702	0.0408	0.0853
Apoa	rs12938061	T	C	0.558314	0.0110583	0.001985	2.5e-08	0.0254	0.0177	0.1504
Apoa	rs12975319	G	A	0.698093	0.0134556	0.0021527	4.1e-10	-0.0142	0.02	0.4771
Apoa	rs12984021	A	C	0.894936	0.0175912	0.00321991	4.7e-08	0.0676	0.0326	0.03798
Apoa	rs12987470	A	T	0.705349	-0.0120515	0.00215318	2.2e-08	-0.0254	0.02	0.2046
Apoa	rs13024140	G	C	0.584714	0.0115609	0.00198797	6e-09	0.0105	0.0175	0.5494
Apoa	rs13097947	T	C	0.350757	-0.013955	0.00209133	2.5e-11	0.0281	0.0274	0.3057
Apoa	rs13107325	C	T	0.925003	0.0715695	0.00373089	5.1e-82	0.0366	0.0494	0.4584
Apoa	rs13108218	A	G	0.385086	0.0132813	0.00203246	6.4e-11	0.0306	0.0195	0.1171
Apoa	rs13111599	A	G	0.262835	-0.0122518	0.00223091	4e-08	0.0328	0.0199	0.09961
Apoa	rs1318175	C	T	0.840036	0.0781476	0.0026833	1.8e-186	0.0005	0.0231	0.9823
Apoa	rs13300004	A	G	0.986682	0.0535297	0.00881064	1.2e-09	0.0931	0.0966	0.3352
Apoa	rs133015	C	G	0.559998	-0.020012	0.00198483	6.6e-24	0.0058	0.0175	0.7418
Apoa	rs13326165	A	G	0.204628	0.0194797	0.00242798	1e-15	-0.0137	0.0235	0.5577
Apoa	rs13379043	T	C	0.719628	-0.0217249	0.00223064	2e-22	-0.002	0.0221	0.9289
Apoa	rs13411625	A	T	0.783506	0.0135498	0.00238236	1.3e-08	-0.0231	0.0206	0.2618
Apoa	rs1364422	C	T	0.719852	0.0270358	0.00219072	5.4e-35	-0.0265	0.0192	0.1666
Apoa	rs1395221	G	T	0.602365	0.0132541	0.00201138	4.4e-11	-0.0023	0.0176	0.8978
Apoa	rs139915535	A	G	0.981937	0.143689	0.00736343	8.4e-85	0.1267	0.1033	0.2201
Apoa	rs1400362	T	C	0.258511	-0.0125421	0.0022682	3.2e-08	-0.0244	0.0205	0.2323
Apoa	rs140164052	G	A	0.968187	0.0354054	0.00559963	2.6e-10	0.0708	0.0518	0.1722
Apoa	rs1406982	T	A	0.686128	0.0142864	0.00211246	1.4e-11	0.0309	0.0319	0.3323
Apoa	rs142958146	A	G	0.992816	0.0769705	0.0118917	9.6e-11	-0.4413	0.2728	0.1058
Apoa	rs143474489	T	A	0.977613	-0.0415221	0.00671051	6.1e-10	-0.1619	0.0909	0.07497
Apoa	rs144033177	A	C	0.984172	0.0496563	0.0080677	7.5e-10	0.0815	0.0737	0.2689
Apoa	rs144311893	C	T	0.978012	-0.122774	0.00690512	1e-70	0.0163	0.0816	0.8412
Apoa	rs144475339	G	C	0.98944	-0.0581392	0.0104988	3.1e-08	0.1737	0.1038	0.09419
Apoa	rs1446585	A	G	0.75581	-0.018597	0.00223756	9.5e-17	0.0381	0.0204	0.06127
Apoa	rs1468642	T	A	0.654894	0.0157175	0.00206397	2.6e-14	0.0184	0.0182	0.3131
Apoa	rs147525635	G	A	0.440675	0.012819	0.00197763	9.1e-11	-0.0159	0.0186	0.3938
Apoa	rs150237291	T	C	0.978189	-0.04942	0.00675087	2.5e-13	0.0455	0.0563	0.4189
Apoa	rs150483923	C	A	0.774074	-0.0197272	0.00235662	5.7e-17	-0.0325	0.0232	0.1618
Apoa	rs150844304	A	C	0.974051	0.075233	0.00615892	2.6e-34	0.0059	0.0843	0.9446
Apoa	rs1540687	A	T	0.325513	-0.0115568	0.00210027	3.7e-08	0.004	0.018	0.8224
Apoa	rs1583974	C	G	0.584949	0.0183036	0.00200387	6.6e-20	0.0009	0.0175	0.9611
Apoa	rs1601933	C	T	0.533405	0.0843028	0.0019967	1e-200	0.004	0.0186	0.8281
Apoa	rs16844296	G	A	0.787934	0.0140569	0.0024046	5e-09	-0.0259	0.0226	0.2517
Apoa	rs17008972	G	A	0.875795	-0.0193784	0.00298141	8e-11	-0.0217	0.0238	0.362
Apoa	rs17138358	G	C	0.601488	0.0260742	0.00200644	1.3e-38	0	0.0183	0.9988
Apoa	rs1716393	G	T	0.403636	0.0240823	0.00200018	2.2e-33	0.0008	0.0177	0.9617
Apoa	rs1718859	T	C	0.415487	-0.0116606	0.00199788	5.3e-09	-0.0142	0.0176	0.4208
Apoa	rs17191491	A	G	0.570177	-0.0109387	0.00197924	3.3e-08	0.0104	0.0175	0.5521
Apoa	rs17321999	C	A	0.790317	0.0149183	0.00239392	4.6e-10	-0.0119	0.0223	0.594
Apoa	rs17326656	G	T	0.761267	0.0183006	0.00230668	2.1e-15	0.0237	0.0219	0.2789
Apoa	rs174566	A	G	0.649794	0.0349304	0.00205554	9.2e-65	-0.0377	0.0178	0.03443
Apoa	rs17520254	C	G	0.940439	-0.0581661	0.00414682	1.1e-44	0.0341	0.0393	0.3861
Apoa	rs17740942	T	A	0.884802	-0.0192588	0.00315352	1e-09	-0.0076	0.0319	0.8113
Apoa	rs1800961	C	T	0.968937	0.148995	0.00566487	1.8e-152	-0.0449	0.045	0.3185
Apoa	rs183078	A	G	0.597474	-0.0143065	0.00200433	9.5e-13	0.014	0.0181	0.4405
Apoa	rs1834144	C	A	0.62671	-0.0119111	0.00203253	4.6e-09	-0.0174	0.0187	0.352
Apoa	rs185073199	T	A	0.989735	-0.0646972	0.0103754	4.5e-10	-0.0599	0.1552	0.6996
Apoa	rs1852922	G	A	0.309889	-0.0123805	0.00212925	6.1e-09	-0.0178	0.0189	0.3447
Apoa	rs1862205	G	A	0.595355	-0.0110277	0.00200185	3.6e-08	0.0092	0.0176	0.5998
Apoa	rs1864167	G	A	0.464605	0.0154215	0.0019802	6.8e-15	0.0371	0.0185	0.04449
Apoa	rs1877031	G	A	0.333312	-0.0254679	0.00208229	2.1e-34	0.0086	0.0184	0.643
Apoa	rs1919309	T	C	0.491204	-0.0117374	0.00196837	2.5e-09	0.0157	0.0176	0.3707
Apoa	rs2066714	T	C	0.87145	-0.0542774	0.00292852	1.1e-76	-0.0398	0.0299	0.1833
Apoa	rs2071379	A	G	0.40476	0.0214008	0.00200016	1e-26	0.0051	0.0175	0.7718
Apoa	rs2111705	G	A	0.456114	0.0148521	0.00197257	5.1e-14	0.0091	0.0175	0.6038
Apoa	rs2159935	G	A	0.509689	-0.0114556	0.00196325	5.4e-09	0.0129	0.0173	0.4568
Apoa	rs2204886	T	A	0.479625	0.0111599	0.00196502	1.4e-08	0.0214	0.0173	0.2163
Apoa	rs2246012	T	C	0.833664	0.0167989	0.00263308	1.8e-10	-0.0259	0.0217	0.2322
Apoa	rs2247355	C	T	0.817346	-0.0176676	0.00253956	3.5e-12	0.0341	0.0211	0.1063
Apoa	rs2269434	T	C	0.65461	-0.0345679	0.00205858	2.8e-63	-0.0113	0.0178	0.525
Apoa	rs2281718	A	T	0.38757	-0.0534923	0.0020124	1.1e-155	0.0139	0.0305	0.6489
Apoa	rs2297402	C	T	0.976213	0.0700364	0.00669515	1.3e-25	0.0372	0.0744	0.6166
Apoa	rs2298624	C	T	0.867527	-0.0319773	0.00289087	1.9e-28	0.0673	0.024	0.004991
Apoa	rs235314	C	T	0.467716	0.0214868	0.00197569	1.5e-27	-0.0114	0.0185	0.5386
Apoa	rs2395158	A	G	0.830652	0.0345684	0.00261159	5.4e-40	0.0477	0.0255	0.0608
Apoa	rs2395617	A	C	0.122487	0.0195711	0.00299091	6e-11	-0.0054	0.0287	0.85
Apoa	rs2419605	A	G	0.852204	0.0312617	0.00278118	2.6e-29	0.0001	0.0253	0.9964
Apoa	rs248653	T	A	0.96334	0.0296024	0.00523723	1.6e-08	0.0069	0.0379	0.8561
Apoa	rs2494748	C	T	0.383559	0.0322415	0.00202519	4.6e-57	0.0087	0.0189	0.6469
Apoa	rs2520096	A	G	0.729871	-0.014065	0.00221515	2.2e-10	0.0125	0.0184	0.496
Apoa	rs2540951	A	G	0.623749	-0.012111	0.00202042	2e-09	0.0357	0.018	0.0477
Apoa	rs2544654	G	T	0.284764	-0.0127698	0.00217946	4.7e-09	0.0141	0.0201	0.4814
Apoa	rs254559	C	A	0.595163	0.0170733	0.00200224	1.5e-17	-0.0099	0.0176	0.5735
Apoa	rs2642438	A	G	0.297377	-0.0291299	0.00214053	3.6e-42	-0.0121	0.0193	0.5309
Apoa	rs267738	T	G	0.780702	-0.0343544	0.00236651	9.5e-48	0.0147	0.0216	0.4958
Apoa	rs2700892	A	C	0.546974	0.0138725	0.00197296	2e-12	0.0366	0.0257	0.1556
Apoa	rs2740488	A	C	0.734464	0.0805177	0.00222507	1e-200	-0.013	0.0222	0.5581
Apoa	rs2792751	T	C	0.274865	0.0375265	0.00219688	2e-65	-0.0178	0.0189	0.3466
Apoa	rs2804894	G	A	0.265162	-0.0162576	0.00224883	4.9e-13	0.0089	0.0205	0.6651
Apoa	rs28362901	C	A	0.911633	0.0246903	0.00345831	9.4e-13	-0.0234	0.0302	0.4377
Apoa	rs28567061	A	G	0.776874	0.0156946	0.00241187	7.7e-11	0.0074	0.021	0.7244
Apoa	rs286965	T	C	0.36779	0.0159839	0.00203477	4e-15	-0.0015	0.0179	0.9311
Apoa	rs28824216	C	T	0.978208	-0.03756	0.00675234	2.7e-08	0.0393	0.0727	0.5889
Apoa	rs2923078	A	T	0.717646	0.0187948	0.00217481	5.5e-18	-0.0462	0.019	0.01515
Apoa	rs2925979	T	C	0.30013	-0.0285198	0.00213012	7e-41	0.0451	0.0187	0.01604
Apoa	rs2943645	C	T	0.353233	0.0338545	0.00204872	2.4e-61	-0.0144	0.018	0.4233
Apoa	rs2963472	G	A	0.785347	0.0180661	0.00240675	6.1e-14	0.0008	0.0231	0.9739
Apoa	rs2965169	A	C	0.611283	-0.0188854	0.00201249	6.3e-21	0.0095	0.0191	0.6179
Apoa	rs2972166	G	A	0.725341	-0.014956	0.00220832	1.3e-11	0.0427	0.0189	0.02411
Apoa	rs2982521	A	T	0.371648	-0.0151936	0.00202892	7e-14	0.0252	0.0177	0.1534
Apoa	rs3014246	C	T	0.295598	-0.0117175	0.0021445	4.7e-08	-0.0152	0.0199	0.4458
Apoa	rs3184504	T	C	0.482682	-0.0166019	0.00196262	2.7e-17	0.0106	0.0186	0.5704
Apoa	rs33042	G	A	0.753871	-0.0166637	0.00227793	2.6e-13	-0.0203	0.0213	0.3399
Apoa	rs331	G	A	0.73515	-0.0875575	0.00222045	1e-200	0.0199	0.0198	0.3148
Apoa	rs34138141	G	T	0.719324	0.0180979	0.00218736	1.3e-16	-0.0295	0.0201	0.143
Apoa	rs34180494	A	C	0.726235	0.0127805	0.00219934	6.2e-09	0.0087	0.0184	0.6383
Apoa	rs34184910	A	G	0.627857	-0.0111436	0.00203114	4.1e-08	0.0045	0.0181	0.8034
Apoa	rs34642857	T	C	0.749372	0.013374	0.00227691	4.3e-09	-0.0045	0.0229	0.8429
Apoa	rs34712273	C	A	0.421269	0.0133466	0.00199385	2.2e-11	0.0079	0.0302	0.7938
Apoa	rs34767118	A	G	0.674082	-0.0168906	0.00210359	9.8e-16	0.014	0.0185	0.4495
Apoa	rs34830321	C	T	0.985968	0.0539701	0.00852997	2.5e-10	0.0208	0.1105	0.8507
Apoa	rs34942359	C	G	0.818278	0.0190827	0.00254712	6.8e-14	0.037	0.0258	0.1519
Apoa	rs34955778	T	C	0.581303	0.0123761	0.00198084	4.2e-10	0.0278	0.0175	0.1129
Apoa	rs35137994	C	T	0.943642	-0.0371333	0.00425985	2.9e-18	0.0301	0.0458	0.5108
Apoa	rs351862	C	T	0.885498	-0.0184288	0.00309539	2.6e-09	-0.0439	0.0242	0.07013
Apoa	rs352126	C	T	0.665623	-0.0127128	0.00212953	2.4e-09	-0.0119	0.0196	0.5448
Apoa	rs35650976	C	T	0.699775	-0.0150252	0.00215239	2.9e-12	-0.03	0.0221	0.1741
Apoa	rs36096231	C	T	0.927521	0.020767	0.00378774	4.2e-08	0.0027	0.0406	0.9477
Apoa	rs367070	A	G	0.774619	-0.0390569	0.0023556	9.6e-62	0.0075	0.0207	0.716
Apoa	rs3732356	G	T	0.0662205	0.036854	0.00398188	2.1e-20	0.0173	0.0347	0.6173
Apoa	rs3740688	G	T	0.455367	-0.0156318	0.00197347	2.4e-15	-0.0124	0.0174	0.4776
Apoa	rs3747973	A	G	0.407445	-0.014824	0.00199593	1.1e-13	-0.0418	0.0177	0.01852
Apoa	rs3749748	C	T	0.752742	-0.0220869	0.00228402	4e-22	0.0002	0.0219	0.9942
Apoa	rs3760230	C	G	0.420735	0.0136187	0.00198956	7.6e-12	0.0253	0.0176	0.1488
Apoa	rs3768321	G	T	0.803227	0.0423077	0.00246618	5.7e-66	0.0087	0.0242	0.7188
Apoa	rs3798233	A	C	0.597984	-0.0180323	0.00199992	1.9e-19	0.006	0.0175	0.7316
Apoa	rs3800461	G	C	0.88529	0.0376633	0.00307847	2e-34	-0.0127	0.0241	0.5985
Apoa	rs3802548	T	A	0.759572	-0.0340926	0.00229834	8.9e-50	-0.0145	0.0197	0.4632
Apoa	rs3814883	C	T	0.51746	0.0127298	0.00195928	8.2e-11	-0.0123	0.0186	0.507
Apoa	rs3859588	T	A	0.782241	0.0146912	0.00240226	9.6e-10	-0.0156	0.0217	0.4723
Apoa	rs3897473	T	G	0.379231	0.0115617	0.00202557	1.1e-08	-0.0003	0.0179	0.9884
Apoa	rs3915932	G	C	0.585024	-0.015788	0.00199569	2.6e-15	-0.0149	0.0177	0.4003
Apoa	rs3936511	A	G	0.807961	0.0220026	0.00249237	1.1e-18	-0.0179	0.0237	0.4503
Apoa	rs41272086	G	A	0.894422	0.0372996	0.00319609	1.8e-31	0.0535	0.0305	0.07891
Apoa	rs4239651	T	C	0.205607	-0.0264197	0.00242944	1.5e-27	0.0031	0.0319	0.9223
Apoa	rs4441609	T	C	0.374426	-0.0111193	0.00202538	4e-08	-0.0078	0.0176	0.6588
Apoa	rs4450131	T	C	0.474748	-0.01161	0.00197357	4e-09	0.0052	0.0173	0.7626
Apoa	rs4474021	G	T	0.680744	0.0125948	0.00209906	2e-09	0.014	0.0193	0.469
Apoa	rs450244	T	C	0.0892726	-0.0302382	0.00345079	1.9e-18	-0.0069	0.0343	0.8396
Apoa	rs4632228	G	T	0.790504	0.0198726	0.00240866	1.6e-16	0.0432	0.021	0.03926
Apoa	rs4648892	C	T	0.281526	-0.015952	0.00217698	2.3e-13	0.0164	0.0203	0.4214
Apoa	rs4652192	C	A	0.808714	-0.0150196	0.0025069	2.1e-09	-0.0397	0.0223	0.07535
Apoa	rs4654395	C	T	0.474982	0.0122927	0.00196807	4.2e-10	-0.0148	0.0188	0.4312
Apoa	rs4676609	C	T	0.803551	-0.0150331	0.00247485	1.2e-09	0.0008	0.0209	0.9702
Apoa	rs4714554	A	G	0.388508	-0.0143264	0.0020313	1.8e-12	-0.0054	0.0188	0.7724
Apoa	rs4725969	C	T	0.660348	-0.0123429	0.00208524	3.2e-09	-0.0964	0.0268	0.0003179
Apoa	rs4762756	T	C	0.264372	-0.0140001	0.00224822	4.7e-10	-0.0283	0.0209	0.1762
Apoa	rs4775033	A	T	0.879582	0.0500198	0.00302682	2.4e-61	-0.011	0.0276	0.6909
Apoa	rs4784709	T	A	0.0408163	0.0618129	0.00494561	7.6e-36	-0.008	0.0565	0.8878
Apoa	rs4820346	C	G	0.307077	-0.0129181	0.00213889	1.5e-09	0.0378	0.0181	0.03626
Apoa	rs4871603	C	T	0.346694	-0.0161806	0.00205757	3.7e-15	-0.0073	0.0182	0.6874
Apoa	rs4875043	A	C	0.783158	0.0151542	0.00240482	2.9e-10	-0.0194	0.0221	0.381
Apoa	rs4930352	G	T	0.505885	-0.0167052	0.00199707	6e-17	-0.011	0.0175	0.5282
Apoa	rs49675	G	A	0.901949	-0.0211674	0.00330919	1.6e-10	-0.0481	0.0323	0.1365
Apoa	rs515756	T	G	0.718667	-0.01347	0.0021874	7.4e-10	-0.0249	0.0201	0.2149
Apoa	rs55710224	G	A	0.501469	-0.01218	0.00196526	5.7e-10	0.016	0.0173	0.3572
Apoa	rs557675	T	G	0.529569	-0.0138905	0.00196706	1.6e-12	0.0257	0.0176	0.1431
Apoa	rs55781197	A	G	0.88506	-0.056117	0.00305789	3.2e-75	0.0529	0.0399	0.1846
Apoa	rs557933	A	C	0.479748	-0.0190966	0.00196511	2.5e-22	-0.0072	0.0174	0.6772
Apoa	rs55801554	C	A	0.752711	-0.0137178	0.0022792	1.8e-09	0.0165	0.0202	0.4136
Apoa	rs559355	A	T	0.842654	0.0446533	0.00269132	8e-62	-0.0306	0.0218	0.1603
Apoa	rs56090699	T	C	0.6987	-0.0153025	0.00215101	1.1e-12	-0.0104	0.0203	0.6091
Apoa	rs56105022	G	A	0.964203	0.0378328	0.00555823	1e-11	-0.0619	0.0626	0.3231
Apoa	rs56196860	C	A	0.968802	-0.0343632	0.00564143	1.1e-09	-0.0346	0.0664	0.603
Apoa	rs56271783	G	C	0.954733	0.0405349	0.0047655	1.8e-17	-0.0152	0.0631	0.8101
Apoa	rs58473820	C	T	0.622012	-0.0207422	0.00202647	1.4e-24	-0.0164	0.0265	0.5359
Apoa	rs589942	C	G	0.661916	0.018547	0.00207141	3.4e-19	-0.0038	0.0213	0.8596
Apoa	rs59038405	A	T	0.510226	-0.0116146	0.00196612	3.5e-09	0.0011	0.0187	0.9523
Apoa	rs59104589	C	T	0.641801	-0.0170267	0.00204213	7.6e-17	0.0128	0.0189	0.4987
Apoa	rs59137082	C	T	0.755945	-0.0136526	0.00228506	2.3e-09	0.0009	0.0192	0.9618
Apoa	rs59347135	C	G	0.953794	0.0806336	0.0047902	1.4e-63	-0.0195	0.0464	0.6736
Apoa	rs6059958	C	T	0.829316	-0.0172529	0.00263076	5.4e-11	0.0025	0.0233	0.9137
Apoa	rs6062510	G	C	0.325588	0.015191	0.0020965	4.3e-13	-0.0292	0.0204	0.1523
Apoa	rs613808	A	G	0.284602	0.0849428	0.00218408	1e-200	0.0135	0.0185	0.4667
Apoa	rs61596977	C	T	0.859622	0.0154721	0.00282672	4.4e-08	-0.0049	0.0258	0.8506
Apoa	rs61748951	C	A	0.975914	0.0368176	0.00659927	2.4e-08	-0.0316	0.0705	0.6544
Apoa	rs61789561	G	A	0.80409	-0.0313064	0.00247209	9.4e-37	0.0147	0.0241	0.5436
Apoa	rs61805076	T	C	0.666571	0.0153261	0.002078	1.6e-13	0.0179	0.0188	0.3404
Apoa	rs62114506	G	C	0.737908	-0.0140515	0.00222631	2.8e-10	0.0174	0.0202	0.3896
Apoa	rs62135193	C	T	0.458625	0.0108683	0.00197624	3.8e-08	0.006	0.0185	0.7465
Apoa	rs62203108	T	C	0.713194	-0.0165608	0.00217303	2.5e-14	0.0414	0.0206	0.04442
Apoa	rs62369484	T	C	0.943631	0.02498	0.00426922	4.9e-09	0.0523	0.0451	0.2458
Apoa	rs62405458	C	T	0.817329	0.0147331	0.00255021	7.6e-09	0.0113	0.0225	0.6155
Apoa	rs635634	C	T	0.815974	-0.030651	0.00253691	1.3e-33	-0.0016	0.0217	0.9421
Apoa	rs6430954	G	T	0.68253	0.0137928	0.00210524	5.7e-11	-0.0015	0.0182	0.9352
Apoa	rs6448429	C	T	0.833887	0.02225	0.00265754	5.6e-17	-0.0531	0.0256	0.03824
Apoa	rs6467595	C	T	0.227517	-0.0145539	0.00234881	5.8e-10	-0.034	0.0213	0.1108
Apoa	rs6469605	C	T	0.431617	-0.0350594	0.00198252	5.5e-70	-0.0229	0.0182	0.2085
Apoa	rs6499102	A	G	0.0589872	-0.0372104	0.00415234	3.2e-19	0.0281	0.0373	0.4506
Apoa	rs6507716	A	G	0.511556	-0.0134498	0.00196611	7.9e-12	0.0265	0.0173	0.1268
Apoa	rs6532796	A	G	0.293761	0.0131755	0.00215734	1e-09	-0.009	0.0189	0.6351
Apoa	rs6686889	C	T	0.750115	0.0156868	0.00226309	4.2e-12	-0.0271	0.0297	0.3617
Apoa	rs676210	G	A	0.794905	-0.0601182	0.00242421	9.2e-136	-0.0388	0.0203	0.05577
Apoa	rs6765484	C	T	0.527299	-0.0203492	0.00196593	4.1e-25	0.0249	0.0174	0.1527
Apoa	rs6785881	C	T	0.521522	0.0116771	0.00196603	2.9e-09	0.0017	0.0174	0.9203
Apoa	rs6807935	A	G	0.656725	0.0126318	0.00206731	9.9e-10	-0.0672	0.0191	0.0004241
Apoa	rs681869	C	T	0.295848	0.0164637	0.00215131	2e-14	-0.0168	0.0196	0.3916
Apoa	rs686030	C	A	0.141355	-0.0563409	0.00281952	7.8e-89	-0.0114	0.0258	0.6588
Apoa	rs6969773	T	C	0.532669	0.0108347	0.00197333	4e-08	-0.0005	0.0185	0.9795
Apoa	rs6977416	G	A	0.665537	0.0157237	0.00209853	6.7e-14	-0.003	0.0194	0.878
Apoa	rs698927	A	C	0.816222	-0.0245571	0.00253041	2.9e-22	0.0246	0.0225	0.2735
Apoa	rs7036107	A	G	0.488913	0.011274	0.00200141	1.8e-08	0.0395	0.0303	0.1914
Apoa	rs7134035	C	T	0.18433	-0.0165743	0.00256279	1e-10	0.0319	0.0225	0.1557
Apoa	rs71355297	C	T	0.770405	0.0141052	0.00233598	1.6e-09	-0.0223	0.0221	0.3114
Apoa	rs7136506	T	C	0.783531	0.031893	0.00242306	1.4e-39	-0.0136	0.0224	0.5429
Apoa	rs71421262	A	G	0.406734	-0.0115301	0.00200448	8.8e-09	0.0163	0.0187	0.3818
Apoa	rs7170463	A	G	0.688663	-0.0161348	0.00211844	2.6e-14	0.0354	0.0184	0.05487
Apoa	rs7186799	A	C	0.562484	0.0185871	0.00197001	3.9e-21	-0.0029	0.0185	0.8764
Apoa	rs7238484	G	T	0.731695	0.0214317	0.00221705	4.2e-22	0.0338	0.0206	0.1015
Apoa	rs7251640	T	C	0.805995	-0.0152317	0.00250039	1.1e-09	0.0442	0.0228	0.05197
Apoa	rs7259070	T	C	0.404152	0.0145609	0.0020167	5.2e-13	-0.0097	0.0187	0.6032
Apoa	rs72647336	G	A	0.943368	0.0249996	0.00457378	4.6e-08	0.0153	0.0459	0.7379
Apoa	rs72729623	C	T	0.856584	0.0153385	0.00280257	4.4e-08	0.017	0.0238	0.4747
Apoa	rs72796869	C	T	0.960924	-0.0331033	0.00513494	1.1e-10	-0.0763	0.0602	0.2055
Apoa	rs72823014	G	A	0.873848	-0.0230286	0.00296456	8e-15	-0.0491	0.03	0.1016
Apoa	rs72836561	C	T	0.968695	0.14208	0.00564041	5.2e-140	0.057	0.0524	0.2761
Apoa	rs72926946	C	A	0.703539	0.015461	0.00214319	5.4e-13	0.0588	0.0191	0.002133
Apoa	rs72959041	G	A	0.950874	0.0359893	0.00460063	5.2e-15	-0.0465	0.0396	0.2393
Apoa	rs7304603	T	C	0.462314	0.0126461	0.0019742	1.5e-10	0.0051	0.0178	0.7746
Apoa	rs73052033	T	C	0.814913	0.0183914	0.00253185	3.8e-13	-0.0046	0.023	0.8401
Apoa	rs73119306	A	G	0.759483	-0.0276532	0.00229125	1.5e-33	-0.0473	0.0203	0.02008
Apoa	rs731758	C	G	0.382113	-0.0125618	0.00202904	6e-10	-0.0021	0.0178	0.9048
Apoa	rs73216700	G	A	0.570104	-0.0164155	0.00198269	1.2e-16	-0.0157	0.0175	0.3701
Apoa	rs73375614	T	C	0.94403	-0.0242534	0.00430936	1.8e-08	0.0412	0.0572	0.4709
Apoa	rs73578509	C	G	0.982381	0.0549259	0.00763748	6.4e-13	0.1225	0.0915	0.1805
Apoa	rs737338	C	T	0.964893	0.108223	0.00533406	1.6e-91	-0.0284	0.0392	0.4694
Apoa	rs738409	C	G	0.783162	0.0226623	0.00238343	1.9e-21	-0.0241	0.0221	0.2746
Apoa	rs74333499	T	C	0.940568	0.0239259	0.00430197	2.7e-08	0.0083	0.034	0.8071
Apoa	rs74444445	T	C	0.976187	0.0591225	0.0067	1.1e-18	0.0017	0.0811	0.9837
Apoa	rs74500135	T	C	0.990174	-0.0736017	0.0103377	1.1e-12	-0.1042	0.2324	0.6537
Apoa	rs74913239	G	A	0.840884	0.016129	0.002686	1.9e-09	-0.0309	0.0247	0.2123
Apoa	rs74963256	T	C	0.906503	0.0191768	0.00340832	1.8e-08	0.0681	0.0284	0.01641
Apoa	rs7503353	G	T	0.467984	0.0135036	0.00197325	7.7e-12	-0.0084	0.0175	0.6331
Apoa	rs75152587	G	T	0.98724	0.0797509	0.00879609	1.2e-19	0.0704	0.0801	0.3794
Apoa	rs75246752	G	C	0.987126	-0.0496485	0.00867524	1e-08	0.018	0.1122	0.8725
Apoa	rs75265117	C	G	0.88007	-0.0314966	0.00302063	1.9e-25	-0.0204	0.0277	0.462
Apoa	rs75406471	G	A	0.845749	0.0246893	0.00272181	1.2e-19	0.0078	0.0244	0.7485
Apoa	rs7546242	C	T	0.63034	-0.0153554	0.00202981	3.9e-14	-0.0219	0.0176	0.2127
Apoa	rs75988962	C	T	0.881442	-0.0172523	0.00304949	1.5e-08	-0.0089	0.03	0.7672
Apoa	rs76213248	C	T	0.589627	-0.0213327	0.00200197	1.6e-26	-0.0548	0.0187	0.003398
Apoa	rs76428106	T	C	0.987026	0.0607578	0.00904644	1.9e-11	0.1031	0.0848	0.2236
Apoa	rs76456334	T	C	0.960372	0.0369205	0.00512025	5.6e-13	0.0222	0.0467	0.6346
Apoa	rs7700617	C	A	0.502653	0.0126975	0.0019699	1.2e-10	0.03	0.0177	0.08988
Apoa	rs77542162	A	G	0.977538	0.0526321	0.00663631	2.2e-15	0.0014	0.0771	0.9851
Apoa	rs7757193	G	A	0.634579	0.0127478	0.00204441	4.5e-10	-0.0034	0.0182	0.8495
Apoa	rs7784748	T	C	0.428338	-0.0111733	0.00198257	1.7e-08	0.03	0.0197	0.1281
Apoa	rs77960347	A	G	0.986709	-0.336049	0.0085597	1e-200	0.0032	0.0866	0.9708
Apoa	rs78025076	C	T	0.979683	0.064208	0.00695171	2.6e-20	-0.0474	0.08	0.5537
Apoa	rs78058190	G	A	0.949559	0.0662511	0.00505158	2.7e-39	-0.0393	0.0372	0.2916
Apoa	rs7817574	T	C	0.815097	-0.0361808	0.00252018	9.7e-47	-0.026	0.0221	0.2396
Apoa	rs7835108	G	C	0.448756	-0.0108814	0.00197672	3.7e-08	-0.0113	0.0184	0.5401
Apoa	rs78595810	G	T	0.986694	0.0666867	0.00856846	7.1e-15	0.0142	0.0435	0.7437
Apoa	rs78608249	C	T	0.709918	0.0155404	0.00217237	8.4e-13	-0.0032	0.0328	0.9229
Apoa	rs7896518	A	G	0.571984	-0.0153161	0.00200566	2.2e-14	0.069	0.0262	0.008495
Apoa	rs79506257	G	A	0.952214	-0.0282748	0.00465121	1.2e-09	-0.0548	0.036	0.1279
Apoa	rs7953249	G	A	0.410997	0.0160949	0.00199513	7.2e-16	0.0021	0.0175	0.9045
Apoa	rs79940707	C	T	0.842973	-0.0190564	0.0026859	1.3e-12	0.0267	0.0235	0.2553
Apoa	rs79984435	G	A	0.907798	0.0856304	0.00337382	4.1e-142	-0.0154	0.0295	0.6019
Apoa	rs80236739	A	G	0.950165	0.0320701	0.00450659	1.1e-12	0.0814	0.0513	0.1123
Apoa	rs8039305	T	C	0.524054	-0.0127294	0.00196941	1e-10	0.01	0.0186	0.591
Apoa	rs804553	T	C	0.497363	0.0114623	0.00196951	5.9e-09	0.0161	0.0174	0.3565
Apoa	rs8086351	C	G	0.175966	-0.0961121	0.00257862	1e-200	-0.0327	0.023	0.1549
Apoa	rs8103728	C	G	0.330405	-0.0228755	0.00208921	6.7e-28	-0.0242	0.0183	0.1872
Apoa	rs848638	C	T	0.63997	0.0112	0.00204144	4.1e-08	0.0221	0.0178	0.2143
Apoa	rs921919	G	A	0.330749	0.0370772	0.00212755	5.1e-68	0.0025	0.0191	0.8956
Apoa	rs9347737	A	G	0.571649	0.0111895	0.00200618	2.4e-08	0.0179	0.0186	0.3356
Apoa	rs9426827	T	C	0.521904	-0.0170499	0.00195924	3.3e-18	-0.0102	0.0173	0.5544
Apoa	rs9471972	G	A	0.46484	-0.0269155	0.00196881	1.5e-42	-0.0408	0.0175	0.01986
Apoa	rs9559901	A	C	0.661359	-0.0116984	0.00208374	2e-08	0.0056	0.0184	0.7616
Apoa	rs9604045	G	T	0.746466	-0.0154374	0.00235616	5.7e-11	0.0093	0.0317	0.7693
Apoa	rs9608972	T	C	0.758548	0.017449	0.00230113	3.4e-14	0.0193	0.0223	0.3865
Apoa	rs976002	A	G	0.75471	-0.0230775	0.00228222	4.9e-24	-0.0074	0.0214	0.7315
Apoa	rs9817452	G	T	0.612301	-0.0174723	0.00202283	5.7e-18	0.0412	0.0183	0.02416
Apoa	rs9866679	G	T	0.235712	-0.0127699	0.00231235	3.3e-08	-0.0289	0.0207	0.1622
Apoa	rs9884482	T	C	0.62801	0.0157589	0.00203045	8.4e-15	-0.0271	0.0177	0.1258
Apoa	rs9916613	T	A	0.643352	0.0173069	0.0020502	3.1e-17	0.0138	0.0182	0.4478
Apoa	rs9987289	A	G	0.0912651	-0.0853006	0.00340147	8.7e-139	0.0315	0.0265	0.2346
Apoa	rs9989419	A	G	0.394487	-0.11499	0.00199503	1e-200	0.0059	0.0176	0.7371
Apob	rs1003533	C	T	0.811671	0.0199788	0.0026634	6.3e-14	-0.0403	0.0215	0.06048
Apob	rs10151436	A	T	0.887898	0.0188241	0.00330502	1.2e-08	-0.0091	0.028	0.7451
Apob	rs10448340	T	G	0.680233	0.0171608	0.00223167	1.5e-14	0.0001	0.0187	0.9957
Apob	rs10832963	T	G	0.255797	-0.0220635	0.00238939	2.6e-20	-0.0428	0.0186	0.0216
Apob	rs10851478	T	C	0.583982	0.0130139	0.00211123	7.1e-10	-0.0292	0.0179	0.1029
Apob	rs10858093	C	T	0.966809	-0.0378458	0.00592235	1.7e-10	-0.0291	0.0502	0.5618
Apob	rs10876450	T	C	0.826259	-0.0157064	0.00274364	1e-08	-0.0543	0.0231	0.01892
Apob	rs10896125	G	C	0.761614	0.0170133	0.00243835	3e-12	-0.0034	0.0189	0.858
Apob	rs10953298	C	T	0.763749	0.0171918	0.00245991	2.8e-12	-0.0032	0.0215	0.8806
Apob	rs11057397	C	T	0.662899	0.0182734	0.00220234	1.1e-16	-0.0084	0.0186	0.6527
Apob	rs11206517	T	G	0.96683	-0.0685214	0.00578319	2.2e-32	0.0038	0.0439	0.9302
Apob	rs112220485	T	C	0.914393	-0.020503	0.00373685	4.1e-08	-0.048	0.0337	0.154
Apob	rs112403212	C	T	0.858528	-0.0217652	0.00300621	4.5e-13	-0.0506	0.0432	0.241
Apob	rs112426331	G	A	0.957297	0.0344284	0.00519512	3.4e-11	-0.0668	0.0363	0.06531
Apob	rs112758337	G	A	0.814442	0.0211918	0.00268029	2.6e-15	-0.0245	0.0232	0.2923
Apob	rs112771035	C	G	0.928124	-0.0596688	0.00402764	1.2e-49	0.0431	0.0342	0.208
Apob	rs113177823	G	A	0.945903	0.0411203	0.00464958	9.2e-19	0.0131	0.0394	0.7392
Apob	rs113330691	G	A	0.965108	0.282453	0.00560774	1e-200	0.0563	0.0531	0.2885
Apob	rs113743631	G	A	0.978579	-0.0637083	0.00754799	3.2e-17	-0.0457	0.0786	0.5607
Apob	rs114165349	G	C	0.976853	-0.0900792	0.00693404	1.4e-38	-0.0334	0.0495	0.5002
Apob	rs11568318	C	A	0.933749	-0.0288504	0.00416005	4.1e-12	0.0611	0.0418	0.1438
Apob	rs115692156	A	G	0.99116	0.111354	0.011863	6.2e-21	-0.072	0.0749	0.3364
Apob	rs115704890	T	A	0.917882	-0.0323101	0.00377712	1.2e-17	-0.0134	0.0391	0.7319
Apob	rs11591147	G	T	0.982548	0.345975	0.00790611	1e-200	-0.0156	0.0551	0.7772
Apob	rs11601507	C	A	0.930562	-0.0415074	0.00403874	8.9e-25	-0.0195	0.0351	0.5784
Apob	rs11621792	C	T	0.547088	-0.0210426	0.00210488	1.6e-23	0.0424	0.0189	0.02445
Apob	rs116734477	C	T	0.959187	0.0634849	0.00526999	2e-33	-0.0048	0.0476	0.9191
Apob	rs1169292	C	T	0.689482	-0.0217273	0.00225227	5.1e-22	-0.0153	0.0184	0.4069
Apob	rs117733303	A	G	0.98158	-0.0864237	0.00771593	4e-29	0.2345	0.0775	0.002485
Apob	rs118039278	G	A	0.921295	-0.086807	0.00387313	3e-111	0.0278	0.0391	0.477
Apob	rs12046278	T	C	0.65491	0.0155363	0.00217409	8.9e-13	-0.0379	0.0189	0.04462
Apob	rs12054451	T	G	0.740504	-0.015958	0.00238322	2.1e-11	-0.0026	0.0201	0.8954
Apob	rs12078100	C	G	0.376908	-0.0152704	0.00214091	9.8e-13	-0.0148	0.0199	0.4563
Apob	rs12208357	C	T	0.92992	-0.0632075	0.00408451	5.1e-54	0.0672	0.0358	0.06074
Apob	rs12239737	T	A	0.664725	0.0307165	0.00222812	3.1e-43	-0.0945	0.0272	0.0005087
Apob	rs12246352	A	G	0.89611	-0.0246753	0.00341907	5.3e-13	0.0326	0.0346	0.3469
Apob	rs1229984	T	C	0.0271895	-0.0388703	0.00631691	7.6e-10	0.0024	0.0857	0.9777
Apob	rs12443634	A	C	0.285845	0.0130017	0.00232087	2.1e-08	0.0441	0.0199	0.0265
Apob	rs12471768	T	C	0.295959	-0.0139182	0.00227087	8.8e-10	-0.0018	0.0198	0.9262
Apob	rs1250258	C	T	0.263261	-0.0140874	0.00235733	2.3e-09	-0.0005	0.0205	0.9793
Apob	rs1260326	T	C	0.395476	0.0495629	0.00211607	2.5e-121	0.0068	0.0179	0.705
Apob	rs12691088	G	A	0.979089	-0.246284	0.00770073	1e-200	-0.0854	0.0569	0.1336
Apob	rs12720796	A	C	0.980336	-0.0509845	0.00745827	8.1e-12	0.0091	0.0593	0.8778
Apob	rs12916	T	C	0.599513	-0.0549232	0.00212146	8.8e-148	0.0265	0.0175	0.1294
Apob	rs12948394	C	T	0.517654	0.0138506	0.0021152	5.8e-11	0.0006	0.019	0.9754
Apob	rs12970	G	A	0.939155	0.0251616	0.00435575	7.6e-09	-0.0273	0.0341	0.4229
Apob	rs13076933	T	G	0.740581	0.018049	0.00238407	3.7e-14	-0.0135	0.0208	0.5167
Apob	rs13108218	A	G	0.38515	0.0228809	0.00215405	2.3e-26	0.0306	0.0195	0.1171
Apob	rs13230111	A	G	0.507651	0.0136169	0.00207952	5.8e-11	0.0368	0.0173	0.03382
Apob	rs13247874	C	T	0.80285	0.0215194	0.00261513	1.9e-16	-0.0583	0.022	0.008056
Apob	rs13283282	C	G	0.853842	0.0172496	0.00294576	4.7e-09	0.0325	0.0282	0.2493
Apob	rs13379043	T	C	0.719529	0.0145274	0.00236032	7.5e-10	-0.002	0.0221	0.9289
Apob	rs13389219	C	T	0.607428	0.0162802	0.00211943	1.6e-14	-0.0214	0.0179	0.2322
Apob	rs13394970	T	G	0.390982	-0.0135657	0.00212696	1.8e-10	0.0715	0.0185	0.0001108
Apob	rs1358980	C	T	0.51685	-0.0150327	0.00209585	7.4e-13	-0.0135	0.0174	0.4382
Apob	rs13702	T	C	0.71209	0.0298366	0.00229604	1.3e-38	0.0126	0.0195	0.5173
Apob	rs138354	T	C	0.465401	0.0120165	0.00208534	8.3e-09	-0.0139	0.0174	0.4253
Apob	rs138692741	C	T	0.96422	-0.0715279	0.00569026	3.1e-36	0.0339	0.0514	0.5092
Apob	rs139915535	A	G	0.981965	-0.0492544	0.00781708	3e-10	0.1267	0.1033	0.2201
Apob	rs141469619	A	G	0.99011	-0.0778728	0.0111246	2.6e-12	0.1487	0.1182	0.2083
Apob	rs142385484	C	T	0.852093	0.0185312	0.00293432	2.7e-10	0.0129	0.0256	0.6137
Apob	rs142787485	A	G	0.960393	0.0305106	0.00552641	3.4e-08	-0.0351	0.0571	0.5386
Apob	rs143020224	C	G	0.881431	0.16537	0.00318069	1e-200	-0.0257	0.0296	0.3854
Apob	rs1458038	C	T	0.708532	0.0165547	0.00229603	5.6e-13	-0.0236	0.0197	0.2311
Apob	rs146534110	G	T	0.986685	-0.0666046	0.00906976	2.1e-13	-0.0418	0.1019	0.6817
Apob	rs147539187	C	G	0.926256	0.0227989	0.00398277	1e-08	0.049	0.0456	0.2824
Apob	rs148601586	C	G	0.986691	-0.183606	0.0091828	6.1e-89	-0.2957	0.1053	0.004966
Apob	rs1495741	G	A	0.220487	0.0157165	0.00250489	3.5e-10	0.0276	0.0203	0.1748
Apob	rs150474434	G	A	0.898599	0.0342764	0.00345415	3.3e-23	-0.0114	0.0327	0.7263
Apob	rs150820726	A	T	0.989625	-0.0714924	0.01057	1.3e-11	-0.0865	0.0524	0.09882
Apob	rs1556562	G	T	0.209983	-0.0160289	0.00247965	1e-10	0.0277	0.0208	0.1821
Apob	rs1561139	G	T	0.575666	0.0130731	0.00210561	5.3e-10	-0.0012	0.0181	0.9491
Apob	rs17036085	A	G	0.987823	0.0685676	0.00944501	3.9e-13	0.0196	0.0544	0.7191
Apob	rs17050272	G	A	0.590744	0.0243835	0.00210603	5.3e-31	-0.0099	0.0186	0.5948
Apob	rs17447211	C	G	0.670959	-0.0143792	0.00220584	7.1e-11	0.0177	0.0188	0.347
Apob	rs174564	A	G	0.65149	0.0451401	0.00218355	6.1e-95	-0.0383	0.0179	0.03178
Apob	rs17457613	G	C	0.977238	0.0414348	0.00706311	4.5e-09	0.0782	0.079	0.3223
Apob	rs17476364	T	C	0.891606	0.0211293	0.00334947	2.8e-10	-0.0395	0.0338	0.242
Apob	rs1800961	C	T	0.969091	0.0408629	0.00600796	1e-11	-0.0449	0.045	0.3185
Apob	rs1801689	A	C	0.969472	-0.0647127	0.00604383	9.4e-27	-0.0057	0.0707	0.9354
Apob	rs1862719	A	G	0.246645	0.0137734	0.00246163	2.2e-08	0.018	0.0216	0.4035
Apob	rs188247550	C	T	0.986903	0.104507	0.00944792	1.9e-28	0.0274	0.0499	0.5835
Apob	rs1883711	G	C	0.968588	-0.0942507	0.00607536	2.8e-54	-0.0153	0.0427	0.7205
Apob	rs188608977	G	T	0.989419	-0.0619017	0.0103757	2.4e-09	0.0355	0.0864	0.681
Apob	rs1888488	C	T	0.43471	-0.0173094	0.00210397	1.9e-16	0.0265	0.018	0.1403
Apob	rs2021092	T	C	0.813291	0.018908	0.00263741	7.5e-13	0.0577	0.0225	0.01043
Apob	rs2058122	T	C	0.14226	-0.0186363	0.00300385	5.5e-10	-0.0092	0.0249	0.7109
Apob	rs2068888	G	A	0.549197	0.0241457	0.00208884	6.6e-31	0.012	0.0184	0.5141
Apob	rs2073547	A	G	0.816044	-0.0312222	0.00266596	1.1e-31	-0.0101	0.021	0.6285
Apob	rs2124034	T	G	0.71375	-0.0140945	0.00230159	9.1e-10	-0.0125	0.0193	0.5172
Apob	rs2137234	T	C	0.804718	-0.0151513	0.00262502	7.8e-09	-0.0312	0.023	0.1751
Apob	rs2160994	T	C	0.352574	-0.0174474	0.00217834	1.2e-15	-0.0086	0.0194	0.6564
Apob	rs2238162	C	T	0.477006	0.0225635	0.00208325	2.5e-27	-0.0232	0.0175	0.1833
Apob	rs224424	A	G	0.787628	0.019229	0.00254481	4.2e-14	0.0007	0.0215	0.9753
Apob	rs2256814	G	A	0.802084	-0.0144642	0.00261799	3.3e-08	0.0289	0.0235	0.2182
Apob	rs261290	T	C	0.345868	0.0209689	0.00219265	1.1e-21	0.0222	0.018	0.2175
Apob	rs2618566	G	T	0.340098	0.0302601	0.00219453	3e-43	-0.0152	0.0196	0.4403
Apob	rs2705619	G	A	0.294002	-0.0143883	0.00228523	3.1e-10	0.0164	0.0191	0.391
Apob	rs2737263	G	T	0.719746	0.0186563	0.00231503	7.7e-16	0.0095	0.019	0.617
Apob	rs2738447	A	C	0.407297	-0.0436053	0.00209173	1.6e-96	0.0101	0.0177	0.5679
Apob	rs278981	T	C	0.241847	-0.0149629	0.0023972	4.3e-10	0.035	0.0213	0.1014
Apob	rs2807854	T	C	0.328665	-0.0163014	0.0022058	1.5e-13	-0.0071	0.0182	0.697
Apob	rs28406917	C	T	0.572425	-0.0134105	0.00210876	2e-10	0.0255	0.0175	0.1451
Apob	rs28601761	C	G	0.581156	0.0724469	0.00212997	1e-200	-0.0168	0.0177	0.3402
Apob	rs2925677	C	G	0.787303	0.0199079	0.00253864	4.4e-15	0.0244	0.0213	0.2519
Apob	rs34042070	C	G	0.812093	-0.0495027	0.00267267	1.4e-76	-0.0005	0.0234	0.9839
Apob	rs34767236	G	A	0.625479	-0.0198565	0.00215116	2.7e-20	0.0387	0.0178	0.02945
Apob	rs34931250	C	T	0.939893	-0.0242963	0.00437432	2.8e-08	0.0291	0.0377	0.4403
Apob	rs35081008	C	T	0.851863	0.0311931	0.00290318	6.3e-27	-0.0194	0.0268	0.4697
Apob	rs35882350	A	G	0.738947	-0.0134361	0.00236799	1.4e-08	-0.0196	0.0208	0.346
Apob	rs375972689	T	G	0.989318	-0.208537	0.0100809	4.6e-95	-0.1941	0.1437	0.1768
Apob	rs3764261	C	A	0.675737	0.0479089	0.00222248	4.6e-103	0.0013	0.0189	0.9458
Apob	rs3780181	A	G	0.932372	0.0258993	0.00417283	5.4e-10	-0.0066	0.0364	0.8563
Apob	rs3822855	G	T	0.598364	-0.0149153	0.00211808	1.9e-12	0.0058	0.0175	0.7417
Apob	rs3823379	T	C	0.487762	-0.0171763	0.00207724	1.4e-16	-0.0795	0.0294	0.006758
Apob	rs3932048	C	G	0.677389	-0.0161805	0.00222928	3.9e-13	-0.0197	0.0191	0.3025
Apob	rs3936511	A	G	0.808142	-0.0218684	0.00263903	1.2e-16	-0.0179	0.0237	0.4503
Apob	rs399970	T	G	0.749999	-0.0132468	0.00237508	2.4e-08	0.0057	0.0202	0.7794
Apob	rs41434449	A	T	0.866747	-0.0185784	0.00306609	1.4e-09	0.0052	0.0262	0.8414
Apob	rs4299376	G	T	0.32319	0.0481043	0.00221466	1.3e-104	0.0481	0.0198	0.01499
Apob	rs4470903	C	G	0.785006	-0.0345683	0.00253473	2.4e-42	-0.0328	0.0212	0.122
Apob	rs4485425	A	G	0.289067	-0.0144284	0.00230122	3.6e-10	0.0465	0.033	0.1585
Apob	rs45537841	C	T	0.819292	0.0159262	0.00270601	4e-09	-0.0029	0.0222	0.8966
Apob	rs4671050	G	T	0.683861	0.0196869	0.0022312	1.1e-18	-0.0199	0.0183	0.2781
Apob	rs4722551	T	C	0.841351	-0.0257538	0.00284443	1.4e-19	-0.006	0.0234	0.7987
Apob	rs472495	G	T	0.350983	-0.0408252	0.00217313	9.8e-79	0.005	0.0179	0.78
Apob	rs473224	T	G	0.146104	0.0223307	0.00298508	7.4e-14	-0.0137	0.0264	0.6036
Apob	rs4771674	A	G	0.378296	-0.0138161	0.00215288	1.4e-10	0.0285	0.0188	0.1283
Apob	rs4782568	C	G	0.549163	0.0182176	0.00210213	4.5e-18	0.0399	0.0185	0.03074
Apob	rs4965894	T	C	0.596867	0.0116391	0.00212842	4.5e-08	0.0049	0.0186	0.7916
Apob	rs516316	G	C	0.492019	-0.0301882	0.00204939	4.1e-49	-0.0031	0.0176	0.8593
Apob	rs546240	C	T	0.380037	0.0119372	0.00214728	2.7e-08	-0.0178	0.0177	0.3131
Apob	rs556107	C	T	0.476763	-0.0359348	0.00208073	7.9e-67	-0.0068	0.0174	0.6983
Apob	rs55714927	C	T	0.809665	0.0320541	0.00264866	1e-33	0.0032	0.0219	0.8839
Apob	rs55804343	C	T	0.703761	-0.0160869	0.00228049	1.7e-12	-0.0047	0.0196	0.8108
Apob	rs55921103	G	T	0.351143	-0.0140216	0.00219229	1.6e-10	0.0046	0.018	0.7991
Apob	rs56264193	G	C	0.64512	0.0121567	0.00217011	2.1e-08	-0.0126	0.0189	0.5051
Apob	rs56402930	A	G	0.0928426	0.0196542	0.00359003	4.4e-08	0.0151	0.0302	0.6172
Apob	rs581080	G	C	0.181009	-0.0185605	0.00270334	6.6e-12	-0.0237	0.0253	0.3493
Apob	rs58148580	C	T	0.890219	-0.0214703	0.00332239	1e-10	0.0246	0.0274	0.3688
Apob	rs59104589	C	T	0.641439	0.0143727	0.00215762	2.7e-11	0.0128	0.0189	0.4987
Apob	rs59328596	G	A	0.851898	0.0211048	0.00292381	5.3e-13	0.0062	0.0247	0.8033
Apob	rs597808	A	G	0.484096	-0.021719	0.00208603	2.2e-25	0.014	0.0186	0.4521
Apob	rs60403635	T	C	0.956951	0.114956	0.00511664	8.7e-112	-0.017	0.0418	0.6851
Apob	rs6050464	C	A	0.510523	-0.0156065	0.00207802	5.9e-14	0.0142	0.0184	0.4394
Apob	rs6073958	T	C	0.801356	-0.0424491	0.00260732	1.4e-59	-0.0073	0.0221	0.741
Apob	rs60856912	G	T	0.837113	-0.0168309	0.00283286	2.8e-09	0.0076	0.0232	0.7435
Apob	rs6093446	G	A	0.712207	-0.0231647	0.00229753	6.6e-24	0.0337	0.0197	0.08701
Apob	rs61754230	C	T	0.980214	-0.0427783	0.00746346	9.9e-09	0.0088	0.0886	0.9205
Apob	rs61775180	C	T	0.579884	0.0286213	0.00210296	3.5e-42	0.002	0.0185	0.9142
Apob	rs62119267	A	C	0.977685	0.334491	0.00708499	1e-200	-0.1069	0.0708	0.1313
Apob	rs62120394	G	A	0.70813	-0.0141351	0.00226539	4.4e-10	-0.0123	0.0206	0.5514
Apob	rs62120573	T	C	0.930407	-0.0321084	0.0040389	1.9e-15	-0.0347	0.0375	0.355
Apob	rs62122481	C	A	0.623091	-0.0839859	0.00214632	1e-200	0.0244	0.0184	0.1854
Apob	rs6426328	G	T	0.510213	-0.0120957	0.00207456	5.5e-09	0.0106	0.0188	0.5728
Apob	rs6475606	C	T	0.51553	0.0173839	0.00207862	6.1e-17	-0.065	0.0173	0.0001701
Apob	rs6560499	G	A	0.424039	0.0122165	0.00211651	7.8e-09	-0.0233	0.0178	0.1902
Apob	rs656521	G	A	0.491521	-0.0137098	0.00207901	4.3e-11	0.0221	0.0299	0.46
Apob	rs6602909	T	C	0.672435	-0.0215663	0.0022218	2.8e-22	-0.0194	0.0195	0.32
Apob	rs6657811	A	T	0.870063	0.127747	0.00308767	1e-200	0.0291	0.0292	0.3185
Apob	rs6689611	G	A	0.987626	0.132132	0.00950879	6.7e-44	0.0056	0.1204	0.963
Apob	rs67038483	C	T	0.955007	-0.0275587	0.00502305	4.1e-08	0.0283	0.0353	0.4238
Apob	rs6709904	A	G	0.887429	0.0402501	0.00328142	1.4e-34	0.0137	0.0279	0.6245
Apob	rs6874202	T	C	0.365773	-0.0312735	0.00215687	1.2e-47	-0.0278	0.0183	0.1277
Apob	rs6907508	A	G	0.884473	0.0276231	0.00325017	1.9e-17	-0.0111	0.024	0.6444
Apob	rs7012637	G	A	0.526191	-0.0198643	0.00209645	2.7e-21	-0.0154	0.0175	0.3761
Apob	rs704	G	A	0.524281	-0.0180904	0.00208105	3.5e-18	-0.0004	0.0185	0.9841
Apob	rs7108486	T	C	0.976279	0.0433041	0.00690023	3.5e-10	-0.0167	0.0592	0.7776
Apob	rs71311871	A	G	0.916932	0.0264323	0.003774	2.5e-12	0.005	0.0317	0.8737
Apob	rs719148	G	A	0.224121	0.0161997	0.00248012	6.5e-11	-0.0387	0.0209	0.06486
Apob	rs7249565	G	A	0.585061	-0.0145421	0.00208498	3.1e-12	0.0199	0.0175	0.2554
Apob	rs72631343	C	G	0.871112	0.0278868	0.00310221	2.5e-19	-0.0069	0.0267	0.797
Apob	rs72638977	A	G	0.966089	0.0316061	0.00576043	4.1e-08	0.0673	0.0732	0.3577
Apob	rs72663045	T	G	0.97928	-0.042351	0.00734855	8.3e-09	0.0491	0.0635	0.439
Apob	rs72733928	A	T	0.939816	-0.0273302	0.00439216	4.9e-10	-0.0146	0.0434	0.7374
Apob	rs72823020	T	A	0.869724	0.0227752	0.00310328	2.2e-13	-0.0592	0.0295	0.04514
Apob	rs72848251	G	A	0.804518	-0.0349134	0.00268648	1.3e-38	-0.0106	0.0382	0.782
Apob	rs73025516	A	G	0.955474	0.0296434	0.00503736	4e-09	0.0666	0.0494	0.1774
Apob	rs73075609	C	T	0.973202	-0.0481624	0.00648289	1.1e-13	0.0156	0.0691	0.8216
Apob	rs74454529	G	A	0.940059	-0.0284613	0.00439958	9.9e-11	-0.0598	0.0336	0.07496
Apob	rs7569317	T	C	0.469379	-0.0181103	0.00207286	2.4e-18	-0.0403	0.0173	0.01974
Apob	rs7601153	C	G	0.602788	0.012034	0.00211719	1.3e-08	-0.0085	0.0183	0.6434
Apob	rs7601412	A	G	0.1428	0.0187273	0.00295521	2.3e-10	-0.0088	0.0365	0.8104
Apob	rs7603427	C	T	0.466563	-0.0135798	0.00207987	6.6e-11	-0.0378	0.0174	0.03036
Apob	rs76186504	C	T	0.974978	0.116409	0.006626	4.3e-69	-0.0172	0.0648	0.7903
Apob	rs77312476	T	C	0.85545	-0.0166676	0.00297646	2.1e-08	0.0034	0.0425	0.936
Apob	rs7734476	G	A	0.449999	-0.0198862	0.00208825	1.7e-21	0.0123	0.0174	0.4806
Apob	rs7746081	G	A	0.695862	0.0227371	0.00226011	8.3e-24	0.0071	0.0183	0.6972
Apob	rs77542162	A	G	0.977518	-0.115477	0.00702321	9.5e-61	0.0014	0.0771	0.9851
Apob	rs7776054	A	G	0.738689	0.0135094	0.00236807	1.2e-08	0.0211	0.0189	0.266
Apob	rs79220007	T	C	0.923907	0.0539299	0.00391067	2.9e-43	-0.0491	0.0389	0.2077
Apob	rs79931565	A	G	0.932816	-0.0265471	0.00415817	1.7e-10	0.0437	0.0401	0.2758
Apob	rs80276949	G	A	0.977325	-0.0420929	0.00700188	1.8e-09	-0.0939	0.0693	0.1759
Apob	rs8107974	A	T	0.924245	0.0909955	0.00388567	2.8e-121	-0.0166	0.034	0.6252
Apob	rs913499	A	G	0.49079	0.0121773	0.00208152	4.9e-09	0.0057	0.0175	0.7459
Apob	rs9297994	G	A	0.335462	0.0291068	0.0022023	7e-40	0.027	0.0181	0.1363
Apob	rs9298506	A	G	0.792281	-0.0189638	0.00256023	1.3e-13	-0.012	0.0207	0.5614
Apob	rs9471975	T	C	0.417314	0.0199706	0.0021069	2.6e-21	-0.0413	0.0175	0.01818
Apob	rs9491697	A	G	0.536994	-0.0179089	0.00208475	8.7e-18	0.0206	0.0174	0.2363
Apob	rs9496567	G	A	0.756444	0.0191799	0.00242495	2.6e-15	0.0044	0.0208	0.8335
Apob	rs9616822	G	A	0.648626	-0.0158077	0.00218149	4.3e-13	-0.027	0.0188	0.1518
Apob	rs964184	G	C	0.133227	0.0764264	0.00305877	8.7e-138	0.0117	0.0249	0.6383
Apob	rs969075	T	C	0.335073	-0.0140201	0.00221538	2.5e-10	-0.0024	0.0201	0.9044
Apob	rs9832727	C	G	0.660379	0.0149953	0.00219805	9e-12	-0.0103	0.0248	0.6761
Apob	rs9834932	A	G	0.911146	0.0318788	0.00365398	2.7e-18	0.0442	0.0311	0.1553
Apob	rs9884390	T	C	0.765925	-0.0231946	0.00248482	1e-20	-0.0169	0.0219	0.4391
BMI	rs10044136	G	C	0.4414	0.0162	0.0017	3.06e-21	0.001	0.0176	0.9561
BMI	rs10099330	G	A	0.4384	0.0119	0.0017	3.22e-12	-0.0043	0.0174	0.8061
BMI	rs10116186	G	A	0.5209	0.0116	0.0019	1.62e-09	0.0251	0.0187	0.1788
BMI	rs10132280	C	A	0.6779	0.0214	0.0018	2.28e-33	0.0036	0.0186	0.848
BMI	rs10203386	A	T	0.4274	0.0318	0.0017	1.43e-78	-0.0056	0.0176	0.7501
BMI	rs1030015	T	G	0.5278	0.0109	0.0017	1.16e-10	0.009	0.0173	0.6018
BMI	rs1045411	C	T	0.7286	0.0139	0.0019	6.66e-14	0.0089	0.0188	0.638
BMI	rs1048303	C	T	0.4354	0.011	0.0017	1.49e-10	-0.0018	0.0181	0.9211
BMI	rs10497870	A	G	0.5944	0.0121	0.0016	1.97e-13	0.0127	0.0175	0.4668
BMI	rs10499694	A	G	0.5169	0.013	0.0016	1.29e-15	-0.0113	0.0174	0.518
BMI	rs10510419	G	T	0.8489	0.0168	0.0023	2.23e-13	0.0251	0.0246	0.3073
BMI	rs10518269	C	T	0.8231	0.0173	0.0023	4.69e-14	-0.0143	0.0237	0.5462
BMI	rs10744146	G	A	0.4404	0.0113	0.0017	2.54e-11	-0.0026	0.0173	0.8829
BMI	rs10761247	G	A	0.4344	0.0113	0.0017	4.53e-11	0.0118	0.0175	0.5001
BMI	rs10761785	G	T	0.4901	0.0133	0.0016	3.47e-16	0.0236	0.0184	0.2003
BMI	rs10823893	A	G	0.3887	0.0124	0.0019	1.55e-10	-0.006	0.0176	0.731
BMI	rs10858334	G	C	0.1342	0.0148	0.0025	4.91e-09	0.0033	0.0307	0.9151
BMI	rs10887584	A	G	0.4493	0.0126	0.0019	4.57e-11	-0.0011	0.0185	0.9513
BMI	rs10920678	A	G	0.4264	0.0149	0.0016	7.15e-20	0.0066	0.0173	0.7053
BMI	rs10929925	C	A	0.5169	0.0142	0.0016	3.05e-18	0.0215	0.0174	0.2172
BMI	rs10938397	G	A	0.4205	0.0322	0.0016	2.42e-86	0.0048	0.0175	0.7835
BMI	rs10942267	A	G	0.7167	0.0148	0.0018	6.53e-16	0.0281	0.0198	0.1546
BMI	rs10954772	T	C	0.2952	0.0155	0.0021	5.33e-14	0.0599	0.0204	0.003284
BMI	rs10984756	G	C	0.0915	0.0176	0.0028	4.37e-10	0.0107	0.0299	0.7204
BMI	rs11047132	G	T	0.0915	0.0227	0.0031	1.59e-13	-0.0183	0.0283	0.5171
BMI	rs1106761	A	G	0.3549	0.0134	0.002	1.75e-11	0.0019	0.018	0.9164
BMI	rs1106908	G	A	0.5547	0.0161	0.0016	7.6e-23	-0.0006	0.0176	0.9741
BMI	rs11075489	C	T	0.5288	0.0116	0.0017	1.23e-11	0.012	0.0173	0.4879
BMI	rs11105839	T	A	0.6541	0.0113	0.0017	1.25e-11	-0.0215	0.0179	0.2316
BMI	rs11115176	T	C	0.7823	0.0131	0.0019	6.79e-12	0.0331	0.0205	0.1062
BMI	rs11121210	C	T	0.5934	0.0111	0.0017	2.37e-10	0.0027	0.0185	0.8851
BMI	rs11170468	A	C	0.7744	0.013	0.0019	1.12e-11	-0.025	0.0213	0.2402
BMI	rs11218510	G	A	0.6292	0.014	0.002	6.79e-13	0.0057	0.0179	0.7519
BMI	rs112566467	T	C	0.2028	0.0184	0.0024	5.86e-15	-0.0037	0.023	0.8712
BMI	rs11525873	T	C	0.9036	0.0232	0.0032	2.98e-13	0.0375	0.0264	0.1558
BMI	rs11577094	T	C	0.0547	0.0186	0.003	3.28e-10	-0.0139	0.0306	0.6502
BMI	rs11611246	T	G	0.1829	0.0223	0.002	2.04e-28	0.0359	0.0212	0.09072
BMI	rs11633626	C	A	0.3767	0.0157	0.0018	7.27e-19	0.0056	0.0177	0.7529
BMI	rs11636611	T	C	0.5119	0.0104	0.0017	8.85e-10	0.0088	0.0173	0.612
BMI	rs11655587	C	T	0.6809	0.021	0.002	6.87e-26	0.0211	0.0181	0.2435
BMI	rs11672660	C	T	0.7863	0.0338	0.0021	6.83e-60	-0.0281	0.0218	0.1975
BMI	rs1167821	T	A	0.4205	0.0201	0.0019	9.38e-26	0.0132	0.0188	0.4817
BMI	rs11692326	T	C	0.2237	0.0147	0.0019	1.69e-14	0.0174	0.0209	0.4055
BMI	rs11739877	T	C	0.6103	0.0116	0.0018	4.01e-11	-0.0136	0.0186	0.4648
BMI	rs11757278	T	C	0.6789	0.0133	0.0019	6.92e-13	-0.0202	0.0182	0.2659
BMI	rs11836108	A	G	0.2823	0.0113	0.0018	8.37e-10	-0.014	0.0206	0.496
BMI	rs11856579	G	A	0.7803	0.0161	0.0019	1.38e-16	0.0044	0.0218	0.8387
BMI	rs11866815	C	T	0.7584	0.0153	0.0019	2.21e-16	-0.0007	0.0208	0.9726
BMI	rs11915371	C	A	0.1889	0.0154	0.0021	2.29e-13	0.0117	0.0216	0.59
BMI	rs12049202	T	C	0.1769	0.0239	0.0021	3.35e-29	0.0184	0.0203	0.3645
BMI	rs12072739	G	A	0.2197	0.0169	0.0023	1.5e-13	0.0034	0.0195	0.8609
BMI	rs12098284	T	C	0.1183	0.0184	0.0026	9.87e-13	0.0067	0.0293	0.8199
BMI	rs12121950	T	G	0.3648	0.0185	0.0018	7.09e-24	0.0077	0.0194	0.6897
BMI	rs12140153	G	T	0.9334	0.0353	0.0034	1.44e-25	-0.0249	0.0334	0.4552
BMI	rs12151152	G	A	0.5855	0.021	0.002	6.51e-27	0.0054	0.0187	0.7743
BMI	rs12206094	C	T	0.6809	0.0143	0.0018	1.93e-15	-0.0224	0.0287	0.4351
BMI	rs12282785	C	A	0.7525	0.0157	0.0023	1.43e-11	-0.0123	0.0212	0.5612
BMI	rs12286929	G	A	0.4841	0.0177	0.0016	1.93e-27	-0.0018	0.0174	0.9175
BMI	rs12321904	T	G	0.5258	0.0096	0.0016	2.69e-09	0.0148	0.0173	0.3943
BMI	rs12364470	G	T	0.1551	0.0187	0.0022	2.18e-17	0.0048	0.0229	0.8348
BMI	rs12369179	C	T	0.9294	0.034	0.0031	2.32e-28	-0.0666	0.0308	0.0307
BMI	rs12422552	G	C	0.7097	0.0131	0.0019	1.78e-11	0.0056	0.0218	0.7963
BMI	rs12429545	A	G	0.1113	0.0313	0.0024	1.42e-37	-0.0258	0.0255	0.3107
BMI	rs12438629	C	G	0.9732	0.0347	0.0052	2.09e-11	0.0086	0.0438	0.8438
BMI	rs12449219	G	C	0.1412	0.0164	0.0026	1.44e-10	-0.0168	0.0301	0.5761
BMI	rs12462975	A	G	0.2883	0.0193	0.0018	1.47e-25	-0.0157	0.0197	0.4271
BMI	rs12509234	C	T	0.2833	0.0116	0.0019	3.89e-10	0.0193	0.0208	0.3524
BMI	rs12628051	T	C	0.6759	0.0161	0.0018	2.9e-19	-0.0036	0.0179	0.8426
BMI	rs12628891	C	T	0.7087	0.0115	0.0019	5.85e-10	0.0279	0.0203	0.1699
BMI	rs12635553	A	T	0.5258	0.0099	0.0017	4.1e-09	0.0002	0.0173	0.9917
BMI	rs12680842	A	G	0.6243	0.0142	0.0017	3.41e-16	0.0039	0.018	0.8301
BMI	rs12681792	A	C	0.1869	0.015	0.0021	2.88e-12	-0.0115	0.02	0.5628
BMI	rs1269175	A	G	0.505	0.0105	0.0017	8.09e-10	0.0053	0.0174	0.7612
BMI	rs12692596	T	C	0.3598	0.012	0.0017	1.03e-12	0.0072	0.0181	0.6895
BMI	rs12714199	C	T	0.4026	0.0141	0.0017	3.22e-16	-0.0032	0.0177	0.8588
BMI	rs12765914	T	C	0.0835	0.0226	0.0031	1.96e-13	0.0278	0.0288	0.3351
BMI	rs1277733	T	C	0.7773	0.012	0.002	4.3e-09	-0.0465	0.021	0.02674
BMI	rs12868881	A	T	0.4254	0.0138	0.0017	1.4e-15	0.0028	0.0174	0.8704
BMI	rs12922346	C	G	0.2286	0.0133	0.002	1.48e-11	0.0099	0.0207	0.6322
BMI	rs12939549	A	G	0.5666	0.018	0.0016	3.68e-28	0.017	0.0178	0.3394
BMI	rs13002946	T	A	0.7237	0.0177	0.0019	3.9e-20	0.0421	0.0223	0.05934
BMI	rs13021737	G	A	0.826	0.0578	0.0021	2.89e-161	0.0241	0.0232	0.2986
BMI	rs13033310	A	G	0.2465	0.0146	0.0022	3.4e-11	0.0004	0.0201	0.9857
BMI	rs13107325	T	C	0.0795	0.0468	0.0032	3.81e-47	-0.0366	0.0494	0.4584
BMI	rs13110266	G	A	0.5875	0.0124	0.0016	3.96e-14	0.0316	0.0176	0.07302
BMI	rs13174863	G	A	0.167	0.0197	0.0023	1.94e-17	0.0471	0.0243	0.05276
BMI	rs13191362	A	G	0.8718	0.0235	0.0025	4.08e-21	0.0102	0.0305	0.737
BMI	rs1320251	C	T	0.505	0.0177	0.0017	5.51e-25	-0.0013	0.0173	0.9398
BMI	rs1346841	G	A	0.5795	0.0126	0.0017	3.18e-13	0.0351	0.0182	0.0539
BMI	rs1356506	T	C	0.6372	0.0137	0.0018	8.39e-15	-0.0244	0.0177	0.168
BMI	rs1383592	A	G	0.2296	0.0122	0.0021	4.92e-09	-0.0003	0.0202	0.9868
BMI	rs140733155	G	A	0.0119	0.0559	0.0094	2.97e-09	0.0643	0.0674	0.3401
BMI	rs1409818	T	C	0.0994	0.0195	0.0028	2.59e-12	-0.0031	0.0315	0.9216
BMI	rs1431659	A	G	0.2783	0.0191	0.0019	2.33e-23	-0.0062	0.0199	0.7548
BMI	rs1436344	C	G	0.5905	0.0147	0.0017	1.07e-17	0.0214	0.0178	0.2293
BMI	rs1437842	G	A	0.5179	0.0106	0.0017	8.49e-10	-0.0323	0.0176	0.06548
BMI	rs1451077	G	A	0.4334	0.0169	0.0019	1.43e-18	0.0184	0.0175	0.2916
BMI	rs1451109	G	A	0.3181	0.0158	0.0017	1.36e-19	0.0049	0.0196	0.8027
BMI	rs1470545	T	C	0.0437	0.037	0.0043	5.6e-18	0.0144	0.047	0.7598
BMI	rs1471212	A	T	0.4662	0.0109	0.0017	1.51e-10	0.0139	0.0173	0.4211
BMI	rs1481012	A	G	0.9105	0.0188	0.0026	5.11e-13	-0.0372	0.0303	0.2195
BMI	rs1491905	T	C	0.4841	0.0147	0.0017	3.92e-18	-0.0154	0.0186	0.4084
BMI	rs1501673	A	G	0.1441	0.0289	0.0025	2.73e-31	0.0041	0.0267	0.8779
BMI	rs1522569	T	G	0.825	0.0141	0.0022	1.6e-10	0.0207	0.026	0.4264
BMI	rs1536053	C	T	0.6859	0.0122	0.0019	8.02e-11	0.0015	0.019	0.9351
BMI	rs1561554	G	C	0.3887	0.0115	0.0017	4.89e-11	-0.0007	0.0181	0.9682
BMI	rs1658820	T	G	0.2455	0.0132	0.002	3.77e-11	0.0344	0.021	0.1022
BMI	rs16851483	T	G	0.0646	0.0352	0.0034	4.87e-25	0.0019	0.0375	0.9599
BMI	rs16989232	A	G	0.3549	0.0115	0.0017	6.19e-12	-0.0296	0.018	0.09988
BMI	rs17001561	A	G	0.1759	0.0145	0.0023	1.81e-10	-0.0039	0.0257	0.8783
BMI	rs17024393	C	T	0.0328	0.0644	0.0049	7.11e-39	0.0578	0.0431	0.1802
BMI	rs17201143	C	T	0.6918	0.0112	0.0018	1.1e-09	0.0064	0.0188	0.7318
BMI	rs17276464	T	C	0.4294	0.0096	0.0016	4.81e-09	0.0249	0.0176	0.157
BMI	rs1730859	G	A	0.3211	0.012	0.0017	2.96e-12	-0.0043	0.0187	0.8165
BMI	rs17405819	T	C	0.6958	0.0211	0.0018	6.04e-33	0.0044	0.0191	0.8186
BMI	rs17636031	C	T	0.2674	0.0154	0.0018	3.87e-17	-0.0043	0.0215	0.8422
BMI	rs17681451	G	A	0.9264	0.0225	0.0031	7.37e-13	-0.0116	0.0339	0.7333
BMI	rs17806224	G	A	0.8151	0.026	0.0022	7.91e-32	-0.0201	0.0232	0.386
BMI	rs1852006	G	A	0.6491	0.0153	0.0018	6.71e-18	0.0186	0.018	0.3009
BMI	rs1884389	C	T	0.5706	0.0108	0.0017	3.72e-10	0.0273	0.0174	0.1163
BMI	rs1884429	T	C	0.2266	0.0134	0.0019	2.3e-12	0.0263	0.0204	0.1969
BMI	rs1884897	G	A	0.6143	0.0184	0.0017	2.7e-28	-0.0119	0.0183	0.5154
BMI	rs1899689	T	C	0.3797	0.012	0.0017	4.2e-13	-0.0653	0.0177	0.0002214
BMI	rs1916801	A	T	0.6163	0.0169	0.0017	1.93e-24	0.0146	0.0175	0.4051
BMI	rs1927790	C	T	0.4543	0.014	0.0016	1.57e-17	-0.0003	0.0174	0.9844
BMI	rs1928295	T	C	0.5577	0.0134	0.0016	2.23e-16	0.0228	0.0174	0.1902
BMI	rs194809	A	G	0.1849	0.0126	0.0022	4.86e-09	-0.0353	0.0228	0.1211
BMI	rs1951455	C	T	0.7425	0.0148	0.0019	6.05e-15	0.0037	0.0209	0.8596
BMI	rs1954494	T	C	0.5368	0.0097	0.0016	2.43e-09	-0.0463	0.0174	0.007669
BMI	rs1982350	G	A	0.6471	0.0156	0.0018	1.98e-18	0.0208	0.0177	0.241
BMI	rs1982441	T	G	0.1431	0.017	0.0025	2.17e-11	0.0054	0.0236	0.8176
BMI	rs1996120	G	A	0.5895	0.0167	0.0016	3.88e-24	0.0097	0.0183	0.5943
BMI	rs2051559	C	T	0.1193	0.0167	0.0025	3.78e-11	0.023	0.0267	0.3891
BMI	rs2053682	A	C	0.6779	0.017	0.0018	2.59e-20	0.0259	0.0185	0.1597
BMI	rs2065418	T	G	0.6461	0.0139	0.0018	6.07e-15	-0.0088	0.0184	0.631
BMI	rs2112347	T	G	0.6322	0.0276	0.0017	1.17e-61	0.0349	0.0178	0.05023
BMI	rs2134858	C	T	0.4612	0.0117	0.0017	5.87e-12	-0.0255	0.0173	0.1403
BMI	rs215614	G	A	0.341	0.0144	0.0018	2.77e-16	0.0162	0.0187	0.3851
BMI	rs217669	C	T	0.2475	0.0172	0.0021	6.27e-16	0.0147	0.0204	0.4711
BMI	rs2183824	T	C	0.3082	0.0234	0.0017	2.29e-41	-0.0311	0.0181	0.0862
BMI	rs2192158	A	G	0.4692	0.0137	0.0017	7.42e-16	0.0101	0.0174	0.5612
BMI	rs2196618	G	A	0.7495	0.0137	0.0019	1.49e-12	-0.0063	0.0197	0.7477
BMI	rs2206277	T	C	0.1819	0.0408	0.0021	1.82e-83	0.0206	0.0218	0.343
BMI	rs2228213	G	A	0.667	0.0144	0.0017	5.5e-17	0.0218	0.0182	0.2319
BMI	rs2246012	C	T	0.171	0.0161	0.0022	1.15e-13	0.0259	0.0217	0.2322
BMI	rs2342892	T	G	0.4543	0.0126	0.0017	1.33e-13	0.0196	0.0173	0.2576
BMI	rs2357760	A	G	0.667	0.0143	0.0017	2.11e-16	0.0203	0.0184	0.2696
BMI	rs2391540	T	A	0.332	0.0139	0.0018	1.36e-14	0.0317	0.0188	0.09256
BMI	rs2396625	T	A	0.5994	0.0176	0.0017	2.81e-24	-0.0339	0.0177	0.05606
BMI	rs2400414	C	T	0.6412	0.0126	0.0018	5.52e-13	-0.0177	0.0182	0.3304
BMI	rs2439823	G	A	0.5457	0.0165	0.0017	6.51e-22	0.0211	0.0175	0.2269
BMI	rs2601777	G	A	0.6243	0.0143	0.0017	2.84e-17	-0.0418	0.0194	0.03111
BMI	rs2605603	G	A	0.501	0.0103	0.0016	2.04e-10	0.0639	0.0172	0.0002087
BMI	rs2619976	T	C	0.3837	0.0105	0.0018	1.99e-09	0.0066	0.019	0.7272
BMI	rs2622274	G	T	0.5825	0.0107	0.0017	3.23e-10	0.0094	0.0176	0.5928
BMI	rs264962	C	G	0.6024	0.0119	0.0017	1.74e-12	-0.0236	0.0174	0.1758
BMI	rs2715423	G	A	0.7684	0.0115	0.0019	1.9e-09	0.0049	0.0202	0.8077
BMI	rs273505	C	T	0.4533	0.0173	0.0019	3.32e-19	0.0132	0.0185	0.4763
BMI	rs2777768	A	G	0.7356	0.0119	0.0019	6.38e-10	-0.0227	0.0205	0.2701
BMI	rs2820295	A	G	0.3042	0.0235	0.0018	5.56e-39	-0.013	0.0187	0.4859
BMI	rs2832283	A	G	0.2654	0.0115	0.002	4.72e-09	0.0181	0.0203	0.3729
BMI	rs28350	A	G	0.1889	0.0172	0.0022	1.07e-14	-0.0147	0.0223	0.5099
BMI	rs2861089	A	T	0.3837	0.0105	0.0017	1.55e-09	0.0042	0.0181	0.8155
BMI	rs2861685	T	C	0.5964	0.0165	0.0019	7.82e-18	-0.0015	0.0176	0.9308
BMI	rs2862996	G	T	0.34	0.0216	0.0017	3.6e-35	-0.0047	0.0187	0.7998
BMI	rs288230	T	C	0.828	0.0238	0.0023	4.67e-26	0.03	0.0232	0.1954
BMI	rs2907948	G	A	0.7465	0.0145	0.0019	1.95e-14	-0.0202	0.0216	0.3492
BMI	rs2968487	T	C	0.2823	0.0176	0.0018	7.55e-22	0.0321	0.0197	0.1032
BMI	rs3101336	C	T	0.6412	0.0254	0.0016	4.8e-54	-0.0051	0.0179	0.7755
BMI	rs34277166	A	G	0.4523	0.0144	0.0019	8.26e-14	0.0235	0.0175	0.1802
BMI	rs34811474	G	A	0.7833	0.0293	0.0023	8.5e-38	0.0173	0.0219	0.4287
BMI	rs349088	C	A	0.4801	0.013	0.0017	3.5e-14	-0.0115	0.0176	0.5146
BMI	rs354508	C	T	0.84	0.0146	0.0023	2.69e-10	-0.0296	0.0268	0.2693
BMI	rs355777	C	G	0.4225	0.0151	0.0017	2.13e-18	0.0066	0.0176	0.708
BMI	rs35851183	G	A	0.3698	0.0121	0.002	1.07e-09	-0.0175	0.0185	0.3456
BMI	rs36061954	T	C	0.3807	0.0119	0.0019	1.05e-09	0.0154	0.0188	0.4125
BMI	rs3739514	A	G	0.3509	0.0132	0.002	6.64e-11	-0.0041	0.019	0.8298
BMI	rs3744017	A	G	0.2038	0.0139	0.0022	2.43e-10	0.0385	0.024	0.1083
BMI	rs3770799	G	A	0.3907	0.0114	0.0018	1.21e-10	-0.0149	0.0179	0.4059
BMI	rs3806114	G	A	0.2922	0.012	0.0018	1.46e-11	-0.031	0.0208	0.1351
BMI	rs3808477	C	T	0.7614	0.0182	0.0019	8.73e-22	0.0096	0.0189	0.6114
BMI	rs3811125	C	T	0.7316	0.0152	0.0021	9.42e-13	0.0126	0.0204	0.5368
BMI	rs3825061	T	C	0.3489	0.014	0.0017	6.15e-16	0.0144	0.0184	0.4362
BMI	rs3923783	C	A	0.8171	0.0222	0.0022	4.12e-23	0.0119	0.0225	0.5951
BMI	rs3930349	C	A	0.7704	0.014	0.002	7.68e-12	-0.009	0.0204	0.6598
BMI	rs39654	G	A	0.5368	0.0163	0.0017	1.75e-21	0.0028	0.0175	0.8729
BMI	rs4097319	T	G	0.5765	0.0107	0.0017	4.32e-10	0.0021	0.026	0.9355
BMI	rs4123853	T	C	0.3738	0.014	0.0017	1.06e-15	0.0119	0.0184	0.518
BMI	rs41284828	G	A	0.9563	0.0341	0.0057	3e-09	0.0226	0.0413	0.5839
BMI	rs4256980	G	C	0.6272	0.0187	0.0017	8.63e-29	0	0.0181	0.9979
BMI	rs427943	C	A	0.5636	0.0177	0.0017	3.6e-25	-0.0096	0.0186	0.6054
BMI	rs4290163	T	G	0.4115	0.013	0.0017	3.5e-15	0.0102	0.0178	0.5659
BMI	rs4307239	G	A	0.4751	0.0115	0.0017	1.47e-11	0.002	0.0174	0.9086
BMI	rs4421883	C	T	0.5497	0.0103	0.0017	1.79e-09	0.0002	0.0176	0.9888
BMI	rs459552	T	A	0.2346	0.0133	0.0019	8.36e-12	0.0435	0.0196	0.0261
BMI	rs4609871	T	C	0.5119	0.0219	0.0017	6.62e-38	0.0166	0.0173	0.3385
BMI	rs4671328	T	G	0.4304	0.0214	0.0017	3.42e-36	-0.0102	0.0301	0.7342
BMI	rs4700608	C	T	0.5169	0.0155	0.0017	4.32e-20	0.0161	0.0175	0.3582
BMI	rs4721089	T	C	0.7624	0.0167	0.0023	5.6e-13	-0.0329	0.02	0.1004
BMI	rs4740619	T	C	0.5189	0.0189	0.0016	3.15e-31	0.0205	0.0174	0.2382
BMI	rs4834272	C	T	0.3101	0.0108	0.0017	3.46e-10	-0.0254	0.0183	0.1656
BMI	rs4841504	C	A	0.5	0.0166	0.0016	5.41e-24	0.0235	0.0175	0.1789
BMI	rs4857968	G	A	0.7575	0.0125	0.0018	6.5e-12	-0.0321	0.0198	0.1048
BMI	rs487152	A	C	0.4831	0.0108	0.0016	2.98e-11	0.0153	0.0173	0.376
BMI	rs4880341	C	T	0.4712	0.013	0.0017	3.06e-14	-0.011	0.0174	0.5262
BMI	rs4906263	G	C	0.334	0.0176	0.0018	8.11e-23	0.0196	0.0182	0.2829
BMI	rs4973618	G	A	0.339	0.0148	0.0018	1.25e-16	0.0294	0.0184	0.1107
BMI	rs5215	T	C	0.6471	0.0113	0.0017	1.22e-11	0.0231	0.0176	0.19
BMI	rs543874	G	A	0.1869	0.0479	0.002	3.06e-125	0.0096	0.0221	0.6658
BMI	rs561136	C	T	0.1571	0.0186	0.0024	1.43e-14	0.0516	0.0258	0.04528
BMI	rs56356382	T	C	0.8082	0.0217	0.0024	3.21e-19	0.0612	0.0242	0.01159
BMI	rs57800857	A	C	0.6571	0.0157	0.002	3.49e-15	0.0298	0.0267	0.2646
BMI	rs592483	C	T	0.4195	0.0137	0.0017	1.53e-16	0.0278	0.0187	0.1362
BMI	rs59302296	A	T	0.0875	0.0217	0.0032	9.12e-12	0.0584	0.0316	0.06471
BMI	rs594821	C	T	0.9274	0.0191	0.003	3.22e-10	0.0321	0.0327	0.3267
BMI	rs615568	G	T	0.492	0.0101	0.0017	3.85e-09	-0.0132	0.0174	0.4478
BMI	rs61813324	T	C	0.1302	0.0289	0.0028	3.2e-24	-0.0396	0.026	0.1274
BMI	rs61828641	A	G	0.1083	0.0223	0.003	2.49e-13	0.027	0.0297	0.3623
BMI	rs6265	C	T	0.8032	0.0413	0.0021	7.4e-89	0.0221	0.0232	0.3398
BMI	rs6443750	C	T	0.8171	0.0152	0.0021	7.25e-13	0.0205	0.023	0.3722
BMI	rs6451675	G	C	0.664	0.014	0.0018	2.54e-14	-0.0108	0.018	0.5495
BMI	rs6463489	T	C	0.0686	0.0167	0.0026	2.5e-10	0.0042	0.0306	0.8911
BMI	rs6476617	G	A	0.6372	0.0149	0.0017	1.53e-17	0.0263	0.0185	0.155
BMI	rs6477694	C	T	0.328	0.0126	0.0017	6.57e-14	-0.0112	0.0179	0.5322
BMI	rs6493498	T	C	0.4602	0.0137	0.0016	4.84e-17	0.006	0.0175	0.7307
BMI	rs650198	C	T	0.3131	0.0137	0.0019	6.43e-13	0.0084	0.0187	0.6541
BMI	rs6512302	C	G	0.7386	0.0134	0.002	1.52e-11	-0.0115	0.0219	0.5992
BMI	rs6539064	C	G	0.7227	0.0194	0.0019	1.14e-23	0.0065	0.0193	0.7378
BMI	rs6545714	G	A	0.3817	0.0194	0.0016	4.01e-32	0.0303	0.0177	0.08649
BMI	rs6556301	G	T	0.665	0.0113	0.0017	8.14e-11	-0.0012	0.0191	0.9486
BMI	rs6567160	C	T	0.2396	0.0552	0.0019	7.82e-184	-0.0253	0.0214	0.2372
BMI	rs6591407	C	A	0.8072	0.0124	0.0021	3.58e-09	-0.0438	0.0231	0.05761
BMI	rs6607337	C	T	0.7038	0.0124	0.0019	2.55e-11	-0.0292	0.0195	0.1356
BMI	rs6661316	T	C	0.5716	0.012	0.0016	1.72e-13	0.0254	0.0174	0.1449
BMI	rs6690398	A	G	0.5686	0.0125	0.0017	1.92e-13	0.0247	0.0176	0.1614
BMI	rs6720868	T	C	0.3449	0.0154	0.0018	1.82e-17	0.0132	0.0187	0.4798
BMI	rs6804181	A	T	0.8191	0.0141	0.0023	6.47e-10	0.0272	0.0217	0.2107
BMI	rs6804842	G	A	0.5626	0.0141	0.0016	7.57e-18	0.0077	0.0174	0.6594
BMI	rs6850421	A	G	0.494	0.0113	0.0019	3.66e-09	-0.0189	0.0173	0.2754
BMI	rs6864049	G	A	0.5298	0.0121	0.0016	1.48e-13	0.0249	0.0176	0.1565
BMI	rs6890310	G	A	0.7256	0.0119	0.0019	3.29e-10	-0.016	0.0198	0.4178
BMI	rs6922607	G	A	0.2247	0.013	0.0022	1.85e-09	0.0444	0.0225	0.04861
BMI	rs6932930	G	A	0.1998	0.0257	0.0019	1.18e-40	-0.0464	0.0307	0.1308
BMI	rs6962280	G	A	0.5129	0.014	0.0019	3.37e-13	-0.0215	0.0186	0.2483
BMI	rs698147	A	G	0.497	0.0116	0.0017	9.67e-12	-0.0209	0.0174	0.2284
BMI	rs7024334	T	G	0.2266	0.0135	0.002	4.71e-12	0.0142	0.0211	0.5011
BMI	rs7037266	C	A	0.6451	0.0106	0.0018	1.24e-09	-0.0035	0.0178	0.8436
BMI	rs704061	C	T	0.4423	0.0142	0.0017	8.34e-17	-0.0038	0.0176	0.8307
BMI	rs7070670	C	T	0.6809	0.0126	0.0021	7.14e-10	-0.0069	0.0201	0.7328
BMI	rs7084454	A	G	0.338	0.0198	0.0018	4.51e-27	-0.0034	0.0187	0.8558
BMI	rs709400	A	G	0.6054	0.0148	0.0017	5.7e-19	0.0104	0.0183	0.5704
BMI	rs7124681	A	C	0.4215	0.0257	0.0016	3.96e-55	-0.0011	0.0177	0.9485
BMI	rs7138803	A	G	0.338	0.0297	0.0017	3.1e-71	0.0021	0.0179	0.9051
BMI	rs7144011	T	G	0.2068	0.0263	0.002	2.37e-40	0.0164	0.0206	0.4248
BMI	rs7181610	A	T	0.8917	0.0146	0.0025	4.5e-09	0.058	0.0287	0.043
BMI	rs7206608	G	C	0.3131	0.013	0.0018	1.2e-12	-0.0156	0.0183	0.3947
BMI	rs7238896	G	A	0.1382	0.0218	0.0028	2.49e-15	-0.0063	0.0238	0.7909
BMI	rs7239114	A	G	0.5288	0.012	0.0017	6.24e-13	-0.0181	0.0185	0.3293
BMI	rs72673947	G	A	0.1203	0.0223	0.0031	4.11e-13	-0.0669	0.0488	0.1701
BMI	rs7357754	G	A	0.5159	0.012	0.0017	1.81e-12	0.0039	0.0184	0.8311
BMI	rs740157	A	G	0.4304	0.0118	0.0016	4.76e-13	-0.0007	0.0175	0.9693
BMI	rs7498665	G	A	0.329	0.0285	0.0017	1.14e-66	-0.0091	0.0263	0.7289
BMI	rs7534091	G	A	0.2575	0.012	0.0018	6.65e-11	-0.0001	0.02	0.9975
BMI	rs7561278	T	C	0.7674	0.0169	0.0021	4.89e-16	-0.0115	0.0208	0.579
BMI	rs7570446	A	C	0.5189	0.0111	0.0019	4.74e-09	0.0012	0.0174	0.9438
BMI	rs7575118	T	C	0.1262	0.014	0.0024	3.33e-09	0.0439	0.028	0.1173
BMI	rs7588437	G	A	0.6123	0.0165	0.0017	2.32e-22	0.0322	0.0197	0.1014
BMI	rs7599312	G	A	0.7346	0.0182	0.0018	1.52e-23	-0.0368	0.0191	0.05372
BMI	rs7607490	A	G	0.1054	0.0164	0.0027	1.21e-09	0.0123	0.0337	0.7139
BMI	rs7616009	G	A	0.8499	0.0157	0.0024	4.33e-11	-0.0013	0.0263	0.9612
BMI	rs7631156	A	G	0.2972	0.0215	0.0018	3.33e-32	-0.0345	0.0188	0.06689
BMI	rs765875	C	T	0.502	0.0132	0.0017	1.08e-14	-0.0188	0.0174	0.2798
BMI	rs7678054	G	A	0.5477	0.0099	0.0017	4.57e-09	-0.0311	0.0175	0.07536
BMI	rs76942203	A	G	0.0626	0.0263	0.0041	9.08e-11	0.0134	0.0347	0.6999
BMI	rs7713317	G	A	0.2783	0.0166	0.0018	1.96e-20	0.0184	0.0188	0.3273
BMI	rs7734385	G	A	0.5477	0.0101	0.0016	6.08e-10	0.0135	0.0185	0.4676
BMI	rs77432547	G	A	0.2773	0.017	0.0021	1.44e-15	-0.0161	0.0185	0.3827
BMI	rs7769594	T	C	0.1471	0.0164	0.0023	2.13e-12	-0.0257	0.0265	0.3321
BMI	rs7777084	A	G	0.4533	0.0131	0.0017	1.58e-14	-0.0054	0.0175	0.7597
BMI	rs7802342	G	T	0.2724	0.0124	0.0019	6.23e-11	-0.0219	0.0195	0.261
BMI	rs7826312	C	T	0.5895	0.0109	0.0016	3.23e-11	0.033	0.0176	0.06056
BMI	rs7893571	T	G	0.674	0.0125	0.0018	5.83e-12	0.007	0.0197	0.7223
BMI	rs7899106	G	A	0.0408	0.0327	0.0037	1.72e-18	-0.0382	0.0413	0.3556
BMI	rs7903146	C	T	0.6829	0.0178	0.0018	1.67e-23	-0.0241	0.0204	0.2355
BMI	rs79113395	G	A	0.7435	0.02	0.0022	2.03e-20	0.0124	0.0217	0.5676
BMI	rs7944782	G	T	0.5149	0.0144	0.0017	3.61e-17	-0.0062	0.0185	0.7383
BMI	rs7975187	G	A	0.2217	0.0137	0.0021	3.86e-11	-0.017	0.0216	0.4326
BMI	rs8024806	T	C	0.9374	0.0254	0.0035	6.73e-13	0.0127	0.0374	0.7346
BMI	rs8075273	C	A	0.7356	0.0137	0.0018	4.67e-14	0.0022	0.0201	0.911
BMI	rs8122855	A	G	0.3459	0.0137	0.0018	4.11e-14	-0.0112	0.0183	0.5409
BMI	rs8134638	C	T	0.4125	0.0133	0.002	1.57e-11	-0.0287	0.0176	0.1024
BMI	rs816367	G	C	0.3459	0.0107	0.0017	1.02e-09	0.0009	0.0184	0.9592
BMI	rs8181823	C	A	0.7803	0.0125	0.002	4.36e-10	-0.0049	0.0198	0.8055
BMI	rs845084	A	G	0.2475	0.0136	0.0019	3.22e-12	-0.0087	0.0198	0.66
BMI	rs867560	G	C	0.4612	0.0136	0.0017	1.24e-15	-0.0105	0.0174	0.5454
BMI	rs872281	C	T	0.83	0.0152	0.0023	1.56e-11	-0.0234	0.0224	0.2961
BMI	rs889398	C	T	0.5765	0.0195	0.0016	3.23e-32	0.0337	0.0176	0.05537
BMI	rs891387	T	C	0.5268	0.0208	0.0017	9.26e-35	0.0308	0.0174	0.07564
BMI	rs930295	A	C	0.165	0.0208	0.0023	2.03e-19	-0.0012	0.0246	0.9597
BMI	rs9320823	C	T	0.5924	0.0165	0.0017	2.07e-21	0.0127	0.0181	0.4842
BMI	rs942066	G	A	0.6193	0.0202	0.002	2.36e-24	0.0039	0.018	0.8283
BMI	rs946824	T	C	0.1382	0.0197	0.0025	4.82e-15	0.0296	0.0251	0.2378
BMI	rs9540493	A	G	0.4652	0.0129	0.0017	7.85e-15	0.0155	0.0174	0.3746
BMI	rs9595908	T	C	0.5924	0.0154	0.0017	3.73e-20	-0.0077	0.0177	0.6623
BMI	rs9603697	T	C	0.3529	0.0134	0.0018	1.69e-13	0.0043	0.018	0.8114
BMI	rs9808302	G	A	0.4751	0.0116	0.0019	9.05e-10	0.0307	0.0172	0.07469
BMI	rs9816226	T	A	0.8121	0.0315	0.0021	1.45e-50	-0.0015	0.023	0.9491
BMI	rs9818122	C	T	0.2197	0.0228	0.002	3.97e-30	0.0131	0.022	0.5512
BMI	rs9826775	A	G	0.8728	0.0155	0.0024	6.61e-11	0.0089	0.0239	0.7105
BMI	rs9862795	T	A	0.5129	0.0264	0.0019	4.43e-44	0.0279	0.0175	0.1117
BMI	rs9937053	A	G	0.4433	0.0721	0.0016	1e-200	0.0055	0.0175	0.7547
Caffeine	rs2470893	T	C	0.31	0.12	0.016	5.15e-14	0.0036	0.0201	0.8573
Caffeine	rs4410790	C	T	0.62	0.15	0.017	2.36e-19	-0.0008	0.0193	0.9668
Coffee consumption	rs1057868	T	C	0.29	0.0394	0.0032	5.26e-33	-0.0111	0.0183	0.5466
Coffee consumption	rs10865548	G	A	0.83	0.0308	0.0038	4.46e-15	0.0245	0.0232	0.2904
Coffee consumption	rs1260326	C	T	0.61	0.0272	0.003	2.62e-19	-0.0068	0.0179	0.705
Coffee consumption	rs1956218	G	A	0.56	0.0164	0.003	3.62e-08	0.0112	0.0175	0.5228
Coffee consumption	rs2330783	G	T	0.99	0.0906	0.0126	1.57e-12	0.1613	0.0854	0.05875
Coffee consumption	rs2472297	T	C	0.27	0.0908	0.0034	5.19e-155	0.0198	0.02	0.323
Coffee consumption	rs34060476	G	A	0.13	0.0378	0.0044	5.06e-18	0.048	0.0257	0.06155
Coffee consumption	rs4410790	C	T	0.63	0.0788	0.003	5.59e-141	-0.0008	0.0193	0.9668
Coffee consumption	rs574367	T	G	0.21	0.021	0.0036	8.06e-09	0.0043	0.0219	0.8453
Coffee consumption	rs597045	A	T	0.69	0.0214	0.0032	6.62e-11	0.0059	0.0196	0.7627
Coffee consumption	rs66723169	A	C	0.23	0.0294	0.0036	9.88e-17	-0.0296	0.0232	0.2015
Coffee consumption	rs73073176	C	T	0.87	0.0462	0.0044	5.56e-25	0.0012	0.0282	0.9668
DBP	rs10062049	T	C	0.1365	0.02113	0.00221	1.43e-21	-0.0131	0.025	0.601
DBP	rs10087782	T	C	0.448	0.01211	0.00151	1.21e-15	0.0195	0.0174	0.2619
DBP	rs10127776	A	G	0.3205	-0.00899	0.00163	3.19e-08	0.0128	0.0194	0.5103
DBP	rs10164193	T	G	0.9217	-0.0182	0.00283	1.27e-10	-0.0461	0.0347	0.1836
DBP	rs10184839	A	T	0.287	-0.00972	0.00166	5.16e-09	-0.0027	0.019	0.8857
DBP	rs10193543	T	G	0.8392	0.01222	0.00205	2.51e-09	0.0016	0.0226	0.9439
DBP	rs10468291	A	C	0.5699	-0.00981	0.00154	1.68e-10	-0.0319	0.0178	0.07344
DBP	rs10761530	T	C	0.499	0.00955	0.0015	1.86e-10	0.0134	0.0173	0.4403
DBP	rs1077795	A	G	0.7407	0.01764	0.00176	1.25e-23	0.0176	0.0203	0.387
DBP	rs10864859	T	G	0.9151	0.01714	0.00283	1.39e-09	-0.0132	0.0374	0.7243
DBP	rs10889711	T	C	0.368	0.00892	0.00157	1.22e-08	-0.0243	0.0179	0.1746
DBP	rs10906391	T	C	0.3221	0.0121	0.00163	1.32e-13	0.0134	0.018	0.4566
DBP	rs1098708	A	G	0.5411	-0.00931	0.00152	9.3e-10	0.0144	0.0184	0.4359
DBP	rs11021221	A	T	0.1653	-0.01772	0.00203	2.29e-18	-0.069	0.0236	0.003513
DBP	rs11026586	A	G	0.0726	0.02606	0.00299	3.17e-18	-0.016	0.0306	0.6018
DBP	rs11077961	A	G	0.6293	0.00946	0.0016	3.61e-09	0.0139	0.0188	0.4589
DBP	rs11080134	A	G	0.6464	-0.00974	0.00159	9.27e-10	0.0096	0.0194	0.6197
DBP	rs11108209	T	C	0.9081	-0.01539	0.00263	4.66e-09	0.0168	0.0447	0.7067
DBP	rs11141731	T	C	0.2249	-0.01043	0.00182	9.28e-09	0.009	0.0208	0.6666
DBP	rs11145807	A	G	0.4076	0.01188	0.00159	8.16e-14	0.0143	0.0188	0.4488
DBP	rs11168245	C	G	0.7664	0.01822	0.00178	1.57e-24	-0.0311	0.0202	0.1229
DBP	rs111777102	T	C	0.0664	0.01843	0.00308	2.15e-09	0.0232	0.0327	0.4776
DBP	rs11178076	T	C	0.2025	-0.01186	0.00188	2.81e-10	0.0079	0.0225	0.7259
DBP	rs112393817	C	G	0.7824	0.01068	0.00183	5.4e-09	0.0106	0.0208	0.6107
DBP	rs113134141	A	G	0.8985	-0.01569	0.0025	3.47e-10	-0.0534	0.0298	0.07275
DBP	rs114503346	T	C	0.0445	-0.02415	0.00377	1.43e-10	-0.0909	0.0463	0.04951
DBP	rs11466111	T	C	0.0172	0.05727	0.00581	6.56e-23	0.1565	0.0723	0.03042
DBP	rs115245297	T	C	0.9566	-0.03148	0.00385	3.05e-16	-0.0305	0.0632	0.6292
DBP	rs11604175	T	C	0.255	0.00984	0.00174	1.45e-08	0.0095	0.0197	0.6278
DBP	rs11628933	C	G	0.2321	-0.01338	0.00179	7.4e-14	-0.0079	0.0214	0.7112
DBP	rs11665020	C	G	0.3201	-0.01371	0.00163	4.55e-17	0.0079	0.0317	0.8039
DBP	rs11721328	A	G	0.1329	0.01389	0.00247	1.8e-08	-0.0252	0.0279	0.3663
DBP	rs117533700	T	C	0.0346	-0.02474	0.00432	1.03e-08	-0.0341	0.0534	0.5237
DBP	rs1178979	T	C	0.8072	0.01362	0.00192	1.29e-12	-0.0618	0.022	0.005041
DBP	rs11853359	A	G	0.3319	-0.01608	0.00159	6.4e-24	-0.0593	0.0187	0.001484
DBP	rs11857515	A	T	0.2032	0.01222	0.00197	5.22e-10	0.0428	0.0229	0.06225
DBP	rs11923667	A	T	0.4097	0.01222	0.00153	1.69e-15	0.0281	0.0262	0.2836
DBP	rs11945489	T	C	0.2922	-0.01052	0.00167	2.75e-10	-0.0202	0.0188	0.2825
DBP	rs12052761	A	G	0.3941	-0.00985	0.00154	1.53e-10	-0.008	0.0189	0.6739
DBP	rs12078697	C	G	0.2103	-0.01083	0.00186	5.46e-09	-0.0308	0.0218	0.1568
DBP	rs12142296	T	G	0.8643	-0.01716	0.00222	1.1e-14	-0.0683	0.0281	0.01515
DBP	rs1215469	A	C	0.2275	-0.01219	0.00184	3.74e-11	0.0068	0.0234	0.7696
DBP	rs12184466	T	C	0.1971	0.02207	0.00222	2.3e-23	0.0584	0.0387	0.1313
DBP	rs1220128	C	G	0.8525	0.01733	0.00214	5.49e-16	0.0257	0.0277	0.3526
DBP	rs12216886	T	G	0.8064	0.01175	0.00192	9.22e-10	0.0202	0.0223	0.3651
DBP	rs1232482	T	C	0.401	-0.01155	0.00153	4.78e-14	-0.0206	0.0176	0.2423
DBP	rs12403358	C	G	0.376	0.00863	0.00158	4.52e-08	-0.0139	0.0192	0.4695
DBP	rs12486605	T	C	0.5704	-0.01437	0.00153	5.23e-21	-0.0291	0.0185	0.1158
DBP	rs12515541	T	G	0.6111	0.01104	0.00154	8.66e-13	0.0143	0.0179	0.4222
DBP	rs12536606	T	C	0.2699	-0.00942	0.00171	3.43e-08	-0.0201	0.0194	0.2989
DBP	rs12574332	T	C	0.1251	0.01747	0.00231	4.24e-14	0.0146	0.0253	0.5647
DBP	rs12583637	A	G	0.1326	0.01671	0.00223	6.46e-14	0.0252	0.0283	0.3733
DBP	rs12605156	A	T	0.8078	0.01277	0.00193	3.27e-11	0.0065	0.0207	0.7537
DBP	rs1263671	T	C	0.8367	-0.01194	0.00208	1.01e-08	0.0044	0.025	0.8601
DBP	rs1265842	T	C	0.4847	0.00998	0.00152	5.24e-11	0.0012	0.0175	0.9474
DBP	rs12665161	A	G	0.4338	0.01074	0.00157	8.15e-12	0.0059	0.0185	0.7504
DBP	rs1271309	A	G	0.1603	-0.01786	0.00209	1.36e-17	0.0064	0.028	0.8193
DBP	rs12790943	T	C	0.4196	-0.00873	0.00152	1.01e-08	-0.0152	0.0189	0.4213
DBP	rs12919839	T	C	0.2866	-0.01022	0.00167	8.91e-10	-0.0134	0.0187	0.4754
DBP	rs12983238	A	G	0.306	-0.01095	0.00176	4.64e-10	0.006	0.0202	0.7679
DBP	rs12990959	T	C	0.6861	-0.01071	0.00162	3.62e-11	0.0248	0.0184	0.1786
DBP	rs13001283	A	G	0.1596	0.01513	0.00207	2.73e-13	-0.0285	0.0262	0.2764
DBP	rs13014371	T	C	0.572	-0.01036	0.00153	1.39e-11	-0.0165	0.0175	0.3433
DBP	rs13042148	T	C	0.1525	-0.01543	0.00214	5.53e-13	-0.0347	0.0412	0.3996
DBP	rs13270541	A	G	0.2199	0.011	0.00183	1.71e-09	0.0306	0.0211	0.1477
DBP	rs13392090	A	C	0.4505	-0.00879	0.00153	1e-08	0.0209	0.0189	0.2677
DBP	rs13796	T	C	0.864	-0.01376	0.00222	5.48e-10	-0.0046	0.0298	0.8768
DBP	rs1468520	A	G	0.8262	-0.014	0.00202	3.96e-12	0.0133	0.0221	0.5463
DBP	rs150816167	T	C	0.9542	-0.02641	0.00386	8.06e-12	-0.0483	0.0407	0.2347
DBP	rs1565716	A	G	0.0696	0.02012	0.00298	1.49e-11	0.0674	0.0336	0.04497
DBP	rs1571737	T	C	0.8253	0.0119	0.002	2.78e-09	0.0255	0.0227	0.2606
DBP	rs1607644	A	G	0.3639	-0.01035	0.00155	2.75e-11	0.0121	0.019	0.5218
DBP	rs1706003	T	G	0.4652	0.01326	0.00157	2.76e-17	-0.0201	0.0186	0.279
DBP	rs1718845	A	G	0.2973	-0.00963	0.00165	5.14e-09	0.0137	0.0185	0.4614
DBP	rs17224476	A	G	0.1103	0.01547	0.00241	1.3e-10	0.0115	0.0307	0.709
DBP	rs1722886	A	T	0.567	0.01166	0.00153	2.37e-14	0.0252	0.0177	0.1537
DBP	rs17248480	A	G	0.0286	-0.05064	0.00479	4.07e-26	-0.0206	0.0704	0.7699
DBP	rs17454517	A	G	0.4923	0.01097	0.00151	3.51e-13	0.0133	0.0174	0.4446
DBP	rs17880989	A	G	0.0256	0.03648	0.00506	5.58e-13	-0.0988	0.0593	0.0958
DBP	rs1811739	A	G	0.2497	0.01001	0.00178	1.89e-08	-0.0205	0.0347	0.5553
DBP	rs181522314	T	C	0.9798	-0.03271	0.00583	1.96e-08	0.0179	0.1026	0.8615
DBP	rs1821295	T	C	0.6998	-0.01347	0.00165	2.78e-16	-0.01	0.0187	0.594
DBP	rs1848510	A	G	0.3618	0.01061	0.00157	1.38e-11	0.0037	0.0184	0.8414
DBP	rs1861881	T	G	0.3131	0.00968	0.00163	2.53e-09	0.0216	0.0186	0.246
DBP	rs1878825	C	G	0.6399	-0.01008	0.00159	2.29e-10	0.0052	0.0188	0.7811
DBP	rs1885018	A	C	0.8317	0.01223	0.00202	1.5e-09	0.0112	0.0223	0.6149
DBP	rs1886914	T	C	0.4094	-0.01113	0.00154	4.18e-13	-0.058	0.0261	0.02639
DBP	rs1947228	T	C	0.4194	-0.01451	0.00153	2.39e-21	0.0245	0.0174	0.1609
DBP	rs1950500	T	C	0.2911	0.01212	0.00165	1.95e-13	0.0273	0.0192	0.1553
DBP	rs1996992	T	G	0.052	-0.02964	0.00344	6.54e-18	-0.0004	0.0402	0.9913
DBP	rs2009733	A	G	0.5011	0.01054	0.00152	4.62e-12	-0.0201	0.0184	0.2731
DBP	rs2065152	T	C	0.3591	0.00877	0.00156	2.08e-08	0.0078	0.0181	0.6653
DBP	rs2142141	C	G	0.5403	-0.00889	0.00158	1.75e-08	0.0061	0.0186	0.7434
DBP	rs2144249	T	C	0.8501	0.01166	0.00211	3.38e-08	0.026	0.0297	0.3812
DBP	rs2162003	T	C	0.6068	0.01085	0.00165	4.59e-11	-0.0345	0.0187	0.06514
DBP	rs2171690	T	C	0.5369	0.01048	0.00152	5e-12	0.0197	0.0174	0.2584
DBP	rs2222544	T	C	0.7368	-0.00987	0.00171	8.53e-09	0.0203	0.0195	0.2989
DBP	rs223361	T	C	0.6642	0.01522	0.00161	3.6e-21	0.0327	0.0181	0.07072
DBP	rs2252865	T	C	0.3459	0.01137	0.00157	4.93e-13	-0.0402	0.018	0.02592
DBP	rs2273171	T	C	0.5266	-0.00868	0.0015	7.48e-09	0.0131	0.0174	0.4491
DBP	rs227426	T	G	0.5616	0.00893	0.00153	4.92e-09	-0.0048	0.0177	0.7842
DBP	rs2369796	A	T	0.5349	0.00875	0.00156	2.01e-08	-0.007	0.0185	0.704
DBP	rs2390258	A	G	0.3079	-0.01031	0.00163	2.68e-10	0.0191	0.0208	0.3589
DBP	rs240069	C	G	0.8454	-0.01236	0.00209	3.32e-09	-0.0262	0.0358	0.4636
DBP	rs2425757	T	C	0.3117	-0.0092	0.00163	1.8e-08	-0.003	0.0186	0.8716
DBP	rs2450128	A	G	0.1572	-0.01225	0.00207	3.11e-09	0.0203	0.0228	0.3746
DBP	rs2618647	A	G	0.5047	-0.00983	0.00152	9.98e-11	0.0115	0.0174	0.5099
DBP	rs2629665	A	C	0.4115	-0.01019	0.00154	3.28e-11	0.0043	0.0176	0.8082
DBP	rs2693560	A	G	0.363	-0.01475	0.00159	1.36e-20	0.0016	0.0193	0.9328
DBP	rs2707238	C	G	0.2842	0.01019	0.00168	1.37e-09	0.01	0.0194	0.6049
DBP	rs28362590	T	G	0.7531	0.0096	0.00176	4.9e-08	-0.0349	0.0197	0.07581
DBP	rs28533980	T	C	0.4161	0.00883	0.00157	1.81e-08	0.0211	0.0187	0.258
DBP	rs28590346	A	T	0.658	-0.01786	0.00164	9.81e-28	-0.0309	0.0198	0.119
DBP	rs28667801	A	T	0.593	-0.01449	0.00157	2.28e-20	-0.0404	0.0186	0.02961
DBP	rs28675079	A	G	0.1885	-0.01313	0.00192	8.25e-12	0.0022	0.0211	0.9162
DBP	rs2922895	C	G	0.4293	0.01128	0.00153	1.62e-13	-0.0096	0.0175	0.5829
DBP	rs2925345	T	C	0.4705	0.01602	0.00151	3.55e-26	-0.0127	0.0178	0.4731
DBP	rs2929184	A	G	0.77	0.01164	0.00187	5.05e-10	-0.0065	0.0223	0.7698
DBP	rs2940928	A	G	0.1995	-0.01131	0.0019	2.86e-09	0.0156	0.0272	0.5659
DBP	rs3013095	T	G	0.6043	0.00847	0.00153	3.37e-08	0.0058	0.0179	0.7438
DBP	rs3213545	A	G	0.2887	0.0097	0.0017	1.24e-08	0.0346	0.0204	0.08966
DBP	rs334414	T	C	0.6171	-0.00914	0.0016	1.12e-08	0.0332	0.0177	0.05989
DBP	rs34161718	T	C	0.2365	-0.01192	0.00191	4.01e-10	-0.0113	0.0222	0.6116
DBP	rs34163044	A	C	0.4184	0.01488	0.00157	2.04e-21	0.0355	0.0186	0.05638
DBP	rs342989	A	G	0.2264	0.01407	0.0018	5.75e-15	-0.0221	0.022	0.3154
DBP	rs34324971	A	G	0.1864	0.01199	0.00199	1.81e-09	0.0309	0.0249	0.2137
DBP	rs34517439	A	C	0.1169	-0.0233	0.00248	4.84e-21	0.0069	0.0278	0.805
DBP	rs34570306	T	C	0.527	-0.01115	0.00155	5.46e-13	0.0197	0.0194	0.309
DBP	rs34587285	T	C	0.3974	0.00905	0.00155	5.71e-09	-0.0172	0.0187	0.359
DBP	rs35213536	T	G	0.2469	0.01884	0.00181	2.57e-25	0.014	0.0213	0.5103
DBP	rs35287509	T	C	0.6643	-0.00919	0.00159	8.21e-09	0.0219	0.0203	0.2813
DBP	rs35981664	A	T	0.6914	-0.01542	0.00166	1.46e-20	-0.0113	0.0197	0.5678
DBP	rs360153	T	C	0.4152	-0.01917	0.00152	2.71e-36	0.0002	0.0193	0.9927
DBP	rs36152087	T	G	0.5082	0.01122	0.00157	8.79e-13	-0.0222	0.0298	0.4561
DBP	rs3745318	T	C	0.2468	0.01213	0.00178	9.63e-12	-0.0185	0.0219	0.3977
DBP	rs3766694	T	C	0.3982	0.00931	0.00153	1.05e-09	-0.0078	0.0177	0.6586
DBP	rs3774702	A	G	0.1772	0.01244	0.00198	3.16e-10	0.0423	0.0243	0.08155
DBP	rs3776299	A	G	0.4563	0.01104	0.00152	4.11e-13	0.0474	0.0184	0.01013
DBP	rs3782480	T	G	0.1139	0.01413	0.00238	2.77e-09	0.0142	0.027	0.5996
DBP	rs3807101	T	C	0.1231	-0.01536	0.0023	2.63e-11	0.0576	0.0256	0.02475
DBP	rs3861113	A	C	0.0841	0.01806	0.00276	6.41e-11	0.0143	0.0306	0.6402
DBP	rs3898618	T	C	0.9458	-0.02532	0.00336	4.76e-14	-0.0472	0.0378	0.2114
DBP	rs41475048	A	G	0.7485	-0.01024	0.00177	7.77e-09	-0.0238	0.0192	0.215
DBP	rs4286632	A	G	0.7299	0.0127	0.0017	9.26e-14	-0.0146	0.0214	0.4965
DBP	rs4411245	A	G	0.2934	0.01023	0.00165	5.92e-10	0.0019	0.0193	0.9195
DBP	rs4420291	A	G	0.5055	0.00937	0.00151	5.97e-10	0.0106	0.0173	0.5403
DBP	rs4424827	T	C	0.5663	-0.00948	0.00152	4.17e-10	-0.007	0.0178	0.6962
DBP	rs4507125	A	C	0.7858	-0.01081	0.00183	3.58e-09	0.0225	0.0211	0.2866
DBP	rs4507656	C	G	0.6942	-0.01275	0.00171	9.44e-14	0.0018	0.0195	0.9253
DBP	rs45474499	T	C	0.0469	0.03433	0.00362	2.52e-21	-0.0564	0.0379	0.1365
DBP	rs4634143	T	C	0.2975	0.01129	0.00166	9.05e-12	0.0114	0.0184	0.5362
DBP	rs4696248	A	C	0.4936	0.00841	0.00154	4.28e-08	-0.0233	0.0185	0.2091
DBP	rs4714224	C	G	0.2772	-0.0139	0.00174	1.44e-15	-0.0243	0.0188	0.1977
DBP	rs4800420	A	G	0.2944	0.01114	0.00166	1.9e-11	0.0765	0.0188	4.743e-05
DBP	rs4810332	A	T	0.3814	-0.01562	0.00158	6.16e-23	-0.045	0.0188	0.01668
DBP	rs4834735	T	C	0.1357	0.01265	0.00221	1.1e-08	-0.019	0.024	0.427
DBP	rs4837127	T	C	0.2196	0.01058	0.00185	9.87e-09	-0.0094	0.0216	0.664
DBP	rs4851462	T	C	0.6262	-0.01138	0.00158	6.43e-13	0.037	0.0188	0.04951
DBP	rs4903064	T	C	0.7651	0.01448	0.00178	4.63e-16	0.0334	0.0233	0.1526
DBP	rs4924570	T	C	0.6283	-0.01548	0.00159	2.86e-22	-0.003	0.0178	0.8667
DBP	rs4926923	T	C	0.9108	0.01613	0.00269	1.98e-09	-0.0398	0.0322	0.217
DBP	rs4954192	T	C	0.3917	-0.01211	0.00176	5.55e-12	0.0067	0.0178	0.7075
DBP	rs4984496	T	G	0.3329	0.01584	0.00163	2.24e-22	-0.0302	0.0201	0.1329
DBP	rs504217	T	C	0.0756	0.02069	0.00289	7.93e-13	0.003	0.0304	0.9212
DBP	rs504691	A	C	0.4018	-0.01017	0.00154	4.21e-11	-0.0091	0.0188	0.6278
DBP	rs521033	T	C	0.1402	0.01605	0.00217	1.44e-13	-0.02	0.0275	0.4679
DBP	rs529279	T	C	0.4712	-0.00835	0.00151	3.28e-08	-0.0013	0.0175	0.9425
DBP	rs55641580	T	C	0.1257	0.01544	0.00229	1.72e-11	-0.0082	0.0288	0.776
DBP	rs55684003	A	G	0.6991	0.01193	0.00164	4.03e-13	0.031	0.0199	0.1193
DBP	rs55706574	A	G	0.6212	-0.01008	0.00166	1.32e-09	0.0267	0.0194	0.1675
DBP	rs55747751	A	G	0.0795	-0.02159	0.00288	6.07e-14	-0.049	0.0372	0.1887
DBP	rs55829085	A	C	0.9545	-0.02672	0.00371	5.73e-13	-0.0838	0.0387	0.03057
DBP	rs55935819	A	G	0.3631	0.01088	0.00158	6.1e-12	-0.0246	0.0179	0.1691
DBP	rs56233017	A	G	0.0447	-0.02669	0.00387	5.49e-12	-0.0889	0.0471	0.05934
DBP	rs56236159	T	C	0.1457	-0.01285	0.00219	4.77e-09	-0.0071	0.0222	0.7492
DBP	rs56345595	A	G	0.5877	0.01157	0.00154	6.35e-14	0.0159	0.0185	0.3918
DBP	rs57327054	T	C	0.3087	-0.00944	0.00166	1.26e-08	0.0159	0.0192	0.4065
DBP	rs57786342	A	G	0.2066	0.01141	0.00187	1.1e-09	0.0083	0.0222	0.7081
DBP	rs59333122	A	G	0.2724	0.01069	0.00179	2.36e-09	0.004	0.0206	0.8474
DBP	rs598682	A	G	0.2505	-0.01153	0.00173	2.59e-11	-0.0031	0.0207	0.8795
DBP	rs5992929	T	C	0.2827	0.01424	0.00168	2.37e-17	0.0244	0.0197	0.216
DBP	rs59986178	C	G	0.1048	0.01572	0.00255	7.53e-10	0.0697	0.0298	0.01946
DBP	rs603424	A	G	0.1815	0.01717	0.00202	1.81e-17	-0.0203	0.025	0.4152
DBP	rs61653296	A	G	0.7997	-0.01123	0.0019	3.35e-09	-0.0165	0.0231	0.4757
DBP	rs61879810	A	G	0.1496	0.01463	0.00212	5.56e-12	-0.0235	0.0255	0.3576
DBP	rs61892344	T	C	0.1736	-0.01162	0.00199	5.64e-09	-0.0544	0.034	0.1097
DBP	rs61909958	C	G	0.8129	0.01127	0.002	1.88e-08	-0.0185	0.0258	0.4735
DBP	rs61912333	C	G	0.5012	0.01051	0.00155	1.06e-11	-0.0045	0.0185	0.8084
DBP	rs61924955	T	C	0.8603	-0.01309	0.0022	2.78e-09	-0.0188	0.0244	0.4398
DBP	rs61926181	A	G	0.0381	-0.04032	0.00426	2.82e-21	-0.0643	0.0413	0.1194
DBP	rs62004794	A	G	0.4418	-0.00948	0.00151	3.77e-10	-0.0345	0.0173	0.04642
DBP	rs62158170	A	G	0.7841	0.01428	0.00184	9.19e-15	0.003	0.0213	0.8877
DBP	rs62169544	A	G	0.4412	-0.00947	0.00152	4.88e-10	-0.0077	0.0176	0.6609
DBP	rs62229372	T	C	0.1269	0.01446	0.0024	1.69e-09	0.0163	0.026	0.531
DBP	rs62380354	A	C	0.8906	0.015	0.00252	2.72e-09	-0.0384	0.0293	0.1893
DBP	rs62503324	T	C	0.2427	0.01931	0.00176	4.82e-28	-0.0069	0.0199	0.7274
DBP	rs6442608	T	C	0.8238	-0.01107	0.00202	4.18e-08	0.0118	0.0231	0.6103
DBP	rs645144	T	C	0.6731	0.00919	0.00162	1.44e-08	0.025	0.0189	0.1864
DBP	rs650724	A	G	0.0946	-0.0182	0.00267	9.03e-12	-0.1185	0.0314	0.0001582
DBP	rs6511291	T	C	0.4386	-0.01002	0.00155	9.1e-11	-0.0081	0.0174	0.642
DBP	rs6565174	A	C	0.1104	-0.01821	0.00243	6.63e-14	-0.0293	0.0302	0.3315
DBP	rs6602177	T	C	0.7055	-0.01156	0.00183	2.42e-10	-0.0248	0.0258	0.3363
DBP	rs66502847	A	G	0.4901	0.00885	0.00152	5.96e-09	0.0067	0.0173	0.6974
DBP	rs66518071	C	G	0.7432	0.01163	0.00188	6.08e-10	0.0302	0.0215	0.1603
DBP	rs6681713	T	G	0.9817	0.04074	0.00575	1.39e-12	-0.0383	0.0623	0.5394
DBP	rs668459	T	C	0.5858	-0.01219	0.00152	1.07e-15	-0.0267	0.0174	0.1251
DBP	rs6730785	A	C	0.3762	0.00947	0.00155	9.78e-10	-0.014	0.0179	0.4336
DBP	rs6758859	T	C	0.6335	0.01053	0.00156	1.41e-11	-0.0107	0.0183	0.5603
DBP	rs6776964	A	G	0.5175	0.00914	0.00151	1.6e-09	-0.0363	0.0175	0.03801
DBP	rs6777317	A	G	0.2949	0.01147	0.00168	8.35e-12	0.0337	0.0199	0.0906
DBP	rs6875967	A	G	0.3526	0.01108	0.00158	2.66e-12	-0.0102	0.0193	0.5989
DBP	rs7020564	A	T	0.6985	-0.01105	0.00169	6.79e-11	-0.0016	0.0202	0.9366
DBP	rs7043304	T	C	0.854	0.01458	0.00218	2.31e-11	-0.0083	0.0236	0.7246
DBP	rs7090758	T	C	0.5305	-0.0135	0.00151	4.53e-19	-0.0341	0.0257	0.1852
DBP	rs7095584	A	G	0.6189	0.00918	0.00156	3.94e-09	-0.0092	0.019	0.6282
DBP	rs7134060	A	G	0.446	-0.00999	0.00151	4.01e-11	-0.0011	0.018	0.9494
DBP	rs7137749	T	C	0.3668	0.0132	0.00157	4.47e-17	0.0383	0.0196	0.05016
DBP	rs7180952	T	C	0.5421	-0.00984	0.00153	1.19e-10	0.0382	0.0186	0.03983
DBP	rs7185555	C	G	0.1525	-0.01537	0.00215	8.56e-13	0.0254	0.0268	0.3445
DBP	rs7215084	T	C	0.5119	0.01196	0.0015	1.94e-15	0.035	0.0174	0.04363
DBP	rs72613227	A	T	0.8727	-0.01608	0.00243	3.37e-11	0.0004	0.0281	0.9896
DBP	rs72639047	A	G	0.1335	-0.01279	0.00223	1.02e-08	-0.0033	0.0276	0.9036
DBP	rs72704264	C	G	0.2138	0.01173	0.00188	4.23e-10	0.0219	0.0219	0.3174
DBP	rs72842207	T	C	0.213	-0.02112	0.00184	1.36e-30	0.0029	0.0209	0.8912
DBP	rs72847884	A	G	0.9547	0.0219	0.00375	5.04e-09	-0.0188	0.0481	0.695
DBP	rs72851229	C	G	0.1733	-0.01202	0.00202	2.85e-09	-0.0009	0.0234	0.9692
DBP	rs72926986	T	G	0.3003	-0.00981	0.00163	1.84e-09	-0.0643	0.0191	0.0007607
DBP	rs72936986	A	C	0.7189	0.00954	0.00167	1.2e-08	-0.0152	0.0192	0.4283
DBP	rs73033340	A	G	0.9617	0.04615	0.00456	4.42e-24	-0.0104	0.0375	0.7817
DBP	rs73049928	A	G	0.8072	-0.01167	0.00195	2.13e-09	0.0051	0.0203	0.802
DBP	rs73105827	T	G	0.0908	-0.01699	0.00272	4.11e-10	0.0747	0.0344	0.02996
DBP	rs73158427	A	T	0.1588	0.01436	0.00206	3.02e-12	-0.0088	0.0225	0.6952
DBP	rs731681	C	G	0.5548	-0.00943	0.00151	4.71e-10	0.0208	0.0175	0.2339
DBP	rs7479680	A	C	0.8564	-0.01591	0.00221	5.77e-13	0.0492	0.0264	0.06244
DBP	rs7524019	T	C	0.4874	0.00989	0.00156	2.32e-10	-0.0002	0.0175	0.9895
DBP	rs75507123	T	G	0.1281	-0.01396	0.00227	8.47e-10	-0.0001	0.0269	0.9962
DBP	rs7606205	A	C	0.7007	-0.01207	0.00166	3.69e-13	-0.0269	0.0193	0.1648
DBP	rs7608483	A	C	0.4162	0.01027	0.00153	1.83e-11	0.0109	0.0187	0.5607
DBP	rs7611674	T	G	0.8048	0.01276	0.00196	6.75e-11	0.0048	0.0263	0.8562
DBP	rs76164690	T	G	0.8603	-0.01373	0.00222	6.07e-10	0.0024	0.0245	0.9214
DBP	rs7628351	C	G	0.7833	0.01038	0.00182	1.21e-08	-0.0018	0.0214	0.9347
DBP	rs7694000	A	T	0.5374	-0.00954	0.00153	3.9e-10	-0.0047	0.0174	0.7859
DBP	rs7694643	A	G	0.6449	-0.01209	0.00157	1.46e-14	-0.0008	0.0179	0.966
DBP	rs7731530	A	C	0.6909	0.01126	0.00166	1.09e-11	0.0176	0.0198	0.3739
DBP	rs7753695	T	C	0.4378	0.00903	0.00152	3.06e-09	-0.0207	0.0185	0.2621
DBP	rs77625383	T	C	0.8812	-0.01307	0.00238	3.97e-08	-0.0123	0.0301	0.6838
DBP	rs7781425	A	G	0.311	-0.00917	0.00166	3.45e-08	0.0099	0.0189	0.6004
DBP	rs7788746	T	G	0.6704	-0.01463	0.00161	9.17e-20	0.0105	0.0184	0.5687
DBP	rs7843475	C	G	0.7411	-0.01073	0.00173	5.85e-10	-0.0451	0.0201	0.02486
DBP	rs78550103	A	G	0.1502	-0.01451	0.00216	1.94e-11	-0.0167	0.0368	0.6501
DBP	rs7965392	A	G	0.3854	0.00972	0.00156	4.16e-10	-0.0283	0.0177	0.1111
DBP	rs8056413	T	G	0.5971	-0.00902	0.00156	6.88e-09	-0.0068	0.0177	0.7008
DBP	rs8069739	T	C	0.32	-0.01082	0.00161	1.98e-11	-0.0394	0.0195	0.04407
DBP	rs8128234	T	C	0.2105	0.01071	0.00186	8.37e-09	0.0216	0.0217	0.3183
DBP	rs818508	T	C	0.789	-0.01005	0.00184	4.44e-08	-0.0171	0.0214	0.4234
DBP	rs873122	C	G	0.7199	0.01147	0.0017	1.62e-11	-0.0082	0.019	0.6649
DBP	rs875106	A	G	0.5229	-0.01217	0.00151	7.66e-16	-0.0107	0.0176	0.5445
DBP	rs882624	T	C	0.3294	-0.01536	0.00162	2.37e-21	0.0161	0.0193	0.4044
DBP	rs9386780	A	G	0.4862	0.00823	0.0015	4.51e-08	0.0182	0.0176	0.302
DBP	rs9431431	A	G	0.2948	-0.01131	0.00165	7.14e-12	0.0117	0.019	0.5368
DBP	rs9456648	T	C	0.3179	-0.00985	0.00162	1.2e-09	-0.0056	0.0189	0.7653
DBP	rs9472135	T	C	0.6999	0.01444	0.00165	2.09e-18	0.0135	0.0281	0.6325
DBP	rs9479509	A	G	0.298	-0.00992	0.00165	1.83e-09	-0.0213	0.0186	0.2513
DBP	rs9496614	T	C	0.7544	0.012	0.00179	2e-11	0.0048	0.0222	0.8294
DBP	rs954767	A	C	0.7391	-0.01389	0.00171	4.71e-16	0.0241	0.0194	0.2142
DBP	rs9549297	A	G	0.8186	-0.01472	0.00224	5.02e-11	0.0017	0.0222	0.9386
DBP	rs9563529	T	G	0.2058	0.01173	0.00188	4.27e-10	-0.0281	0.0209	0.1794
DBP	rs9609429	T	C	0.7262	0.01094	0.00173	2.41e-10	-0.0025	0.0286	0.9311
DBP	rs9627391	T	C	0.3317	0.00883	0.0016	3.61e-08	-0.0184	0.0203	0.3629
DBP	rs9638084	A	G	0.3956	0.01107	0.00155	8.93e-13	0.0225	0.0186	0.2244
DBP	rs983353	A	G	0.6988	-0.0095	0.00166	9.78e-09	0.0231	0.0191	0.2271
DBP	rs9834975	A	T	0.5619	-0.00836	0.00151	3.09e-08	0.0181	0.0174	0.2975
DBP	rs9865843	A	G	0.5197	-0.00906	0.00153	3.42e-09	-0.0091	0.0186	0.6244
DBP	rs9893005	C	G	0.5363	-0.01058	0.00152	3.93e-12	-0.0039	0.0173	0.8234
DBP	rs9932220	A	G	0.2166	-0.01347	0.00183	1.67e-13	0.0118	0.0209	0.5731
DBP	rs9932866	A	G	0.369	0.01098	0.00158	3.41e-12	-0.002	0.0177	0.9097
DBP	rs9937801	T	C	0.57	0.01301	0.00151	6.65e-18	-0.0186	0.0177	0.293
Fasting glucose	rs10305457	T	C	0.065	0.0235	0.0032	1.209e-14	-0.0036	0.0305	0.9067
Fasting glucose	rs10487796	A	T	0.484	-0.0261	0.0016	4.619e-52	0.0038	0.0174	0.8252
Fasting glucose	rs1057394	A	G	0.625	-0.0124	0.0018	1.911e-12	0.0073	0.0191	0.7006
Fasting glucose	rs10811660	A	G	0.165	-0.0223	0.0022	7.938e-25	-0.0037	0.0238	0.8766
Fasting glucose	rs10838524	A	G	0.48	0.0238	0.0016	1.559e-40	0.0009	0.0174	0.9592
Fasting glucose	rs10838693	C	G	0.314	0.0177	0.0018	3.442e-23	0.0111	0.0181	0.5398
Fasting glucose	rs10974438	A	C	0.62	-0.0198	0.0017	9.848e-31	0.0047	0.018	0.7953
Fasting glucose	rs11020124	T	C	0.722	-0.0599	0.0019	1e-200	-0.0282	0.0198	0.154
Fasting glucose	rs11603349	T	C	0.832	0.0236	0.0022	3.116e-25	-0.0168	0.0228	0.4606
Fasting glucose	rs11610045	A	G	0.454	0.0144	0.0019	3.26e-13	0.0116	0.0185	0.5311
Fasting glucose	rs11619319	A	G	0.766	-0.0173	0.002	3.412e-20	-0.0165	0.0203	0.4154
Fasting glucose	rs11708067	A	G	0.823	0.0281	0.002	1.626e-43	0.0054	0.0216	0.8026
Fasting glucose	rs12055786	T	C	0.384	0.012	0.0017	1.166e-11	-0.0258	0.0175	0.1412
Fasting glucose	rs12541643	T	C	0.479	0.0118	0.0019	4.511e-09	0.018	0.0185	0.33
Fasting glucose	rs1260326	T	C	0.413	-0.0282	0.0017	4.481e-65	0.0068	0.0179	0.705
Fasting glucose	rs12784552	A	G	0.924	0.0329	0.003	2.863e-31	-0.0132	0.0303	0.6632
Fasting glucose	rs12888855	A	C	0.189	-0.0135	0.002	6.019e-12	-0.0258	0.0215	0.2294
Fasting glucose	rs12898997	T	C	0.598	-0.0098	0.0017	4.641e-09	0.0119	0.0178	0.5058
Fasting glucose	rs13389076	A	G	0.034	0.0609	0.0049	1.724e-36	0.0713	0.0483	0.1399
Fasting glucose	rs13431652	T	C	0.683	0.0693	0.0018	1e-200	-0.0279	0.02	0.1621
Fasting glucose	rs140809953	A	G	0.024	0.0369	0.0073	2.112e-08	0.0108	0.0652	0.8686
Fasting glucose	rs157512	T	C	0.73	0.0134	0.0021	5.426e-10	-0.0002	0.0195	0.9899
Fasting glucose	rs1604038	T	C	0.288	-0.0198	0.0018	4.468e-28	0.0112	0.0194	0.5631
Fasting glucose	rs16851397	A	G	0.955	0.0327	0.0042	1.26e-12	-0.0039	0.0445	0.931
Fasting glucose	rs16913693	T	G	0.971	0.0394	0.0049	2.82e-16	-0.0216	0.0558	0.6983
Fasting glucose	rs17168486	T	C	0.176	0.028	0.0021	4.17e-36	-0.0008	0.0223	0.9727
Fasting glucose	rs17265513	T	C	0.796	-0.0158	0.0021	5.102e-14	0.0478	0.0203	0.01879
Fasting glucose	rs17270243	A	G	0.76	-0.0104	0.0021	3.616e-08	-0.0028	0.0212	0.8944
Fasting glucose	rs17437560	T	C	0.11	-0.0175	0.0032	3.331e-08	0.0357	0.0327	0.2742
Fasting glucose	rs174583	T	C	0.375	-0.0168	0.0017	3.371e-22	0.0367	0.0178	0.03926
Fasting glucose	rs180935712	A	G	0.011	0.057	0.0082	2.115e-11	-0.0689	0.0838	0.4112
Fasting glucose	rs1820176	T	C	0.704	0.0247	0.002	1.905e-34	-0.0184	0.0188	0.3296
Fasting glucose	rs189548	A	G	0.723	-0.0123	0.002	2.811e-09	0.0177	0.0201	0.3791
Fasting glucose	rs192701415	A	G	0.904	0.0201	0.0034	8.015e-09	0.0105	0.0282	0.7107
Fasting glucose	rs194518	A	G	0.52	0.0102	0.0018	8.757e-09	0.0002	0.0175	0.9914
Fasting glucose	rs2075423	T	G	0.376	-0.0161	0.0017	3.183e-21	-0.0501	0.0271	0.06394
Fasting glucose	rs2238435	C	G	0.381	0.0112	0.0019	3.824e-09	-0.0141	0.0176	0.4246
Fasting glucose	rs2595701	A	G	0.317	0.0189	0.0021	4.478e-19	0.0334	0.0199	0.09362
Fasting glucose	rs2657879	A	G	0.798	-0.0119	0.0022	7.334e-09	0.0011	0.0224	0.9601
Fasting glucose	rs2839671	A	G	0.164	-0.016	0.0022	8.379e-14	0.032	0.024	0.1825
Fasting glucose	rs348330	A	G	0.631	-0.0122	0.002	3.036e-10	0.0324	0.0192	0.09158
Fasting glucose	rs35889227	T	G	0.617	-0.013	0.0019	3.365e-10	-0.0213	0.0179	0.2338
Fasting glucose	rs3778321	A	G	0.176	-0.0186	0.0021	3.157e-17	0.0471	0.0215	0.02816
Fasting glucose	rs3829109	A	G	0.276	-0.0163	0.002	1.087e-15	-0.0011	0.0198	0.9574
Fasting glucose	rs3842753	T	G	0.28	0.0134	0.0022	2.841e-09	0.0076	0.0217	0.7256
Fasting glucose	rs39713	T	C	0.062	-0.0169	0.0031	1.767e-08	0.0402	0.0307	0.1907
Fasting glucose	rs4760278	A	C	0.181	-0.011	0.002	3.331e-08	0.0489	0.0208	0.0187
Fasting glucose	rs4862423	T	C	0.401	0.0123	0.0019	4.447e-10	0.0194	0.0189	0.3063
Fasting glucose	rs507666	A	G	0.189	0.0164	0.0021	6.992e-17	0.0555	0.0322	0.08504
Fasting glucose	rs58925536	T	C	0.032	0.0306	0.0053	5.821e-09	0.0927	0.0716	0.1954
Fasting glucose	rs6113722	A	G	0.066	-0.0424	0.0044	7.66e-25	-0.0115	0.0454	0.7997
Fasting glucose	rs6489811	A	G	0.488	-0.011	0.0018	3.267e-09	0.0267	0.0175	0.1276
Fasting glucose	rs6538804	C	G	0.623	0.0142	0.0019	9.413e-14	-0.0035	0.0192	0.8549
Fasting glucose	rs6598541	A	G	0.352	0.0114	0.0017	4.124e-12	0.0115	0.0181	0.5241
Fasting glucose	rs6662924	A	C	0.198	0.0143	0.0023	3.341e-10	0.0199	0.0221	0.3663
Fasting glucose	rs6808574	T	C	0.394	-0.0127	0.0017	7.209e-14	0.0119	0.0179	0.5042
Fasting glucose	rs7012637	A	G	0.47	-0.018	0.0017	9.746e-25	0.0154	0.0175	0.3761
Fasting glucose	rs7095788	T	C	0.358	-0.0106	0.0018	1.976e-09	0.0467	0.0183	0.01088
Fasting glucose	rs7163757	T	C	0.433	-0.0217	0.0016	2.641e-36	0.0053	0.0175	0.7605
Fasting glucose	rs7178572	A	G	0.321	-0.0121	0.0018	7.086e-10	0.0052	0.0188	0.783
Fasting glucose	rs7584277	A	G	0.075	0.0266	0.0036	1.606e-14	0.0135	0.0359	0.7072
Fasting glucose	rs7708285	A	G	0.686	-0.0133	0.0019	1.253e-09	0.0206	0.0212	0.3295
Fasting glucose	rs77981966	T	C	0.055	-0.0246	0.0035	1.58e-14	-0.0046	0.0396	0.908
Fasting glucose	rs78132593	A	C	0.203	-0.0147	0.0022	2.598e-10	-0.0082	0.0216	0.7031
Fasting glucose	rs7903146	T	C	0.307	0.0259	0.0019	1.995e-35	0.0241	0.0204	0.2355
Fasting glucose	rs878521	A	G	0.249	0.0549	0.002	2.65e-174	0.0248	0.0221	0.2616
Fasting glucose	rs896854	T	C	0.458	0.0099	0.0016	5.612e-09	-0.0012	0.0173	0.9436
Fasting glucose	rs9348441	A	T	0.272	0.0176	0.0018	4.402e-20	0.0256	0.0189	0.1752
Fasting glucose	rs9650069	T	C	0.284	-0.0286	0.0018	8.306e-58	-0.0169	0.0184	0.3559
FI	rs10050393	T	C	0.54	0.009	0.0019	4.843e-08	0.0207	0.0174	0.2343
FI	rs10865959	C	G	0.3	0.0138	0.0022	1.992e-08	0.0161	0.0193	0.4051
FI	rs116141873	T	G	0.032	0.0428	0.0059	1.423e-11	0.0072	0.047	0.8784
FI	rs11708067	A	G	0.823	-0.0135	0.0023	1.299e-09	0.0054	0.0216	0.8026
FI	rs11727676	T	C	0.916	-0.0203	0.0039	2.898e-08	-0.0559	0.0305	0.06651
FI	rs118164457	T	C	0.963	-0.0345	0.0057	3.858e-10	0.0408	0.0549	0.4577
FI	rs1206760	A	G	0.522	-0.0112	0.0019	8.821e-10	-0.0154	0.0185	0.406
FI	rs12454712	T	C	0.602	0.0142	0.0025	1.777e-09	0.0176	0.0186	0.3441
FI	rs1260326	T	C	0.413	-0.0231	0.0019	8.418e-38	0.0068	0.0179	0.705
FI	rs13258890	T	C	0.748	0.0128	0.0025	2.765e-08	-0.0197	0.0207	0.3427
FI	rs13389219	T	C	0.409	-0.0199	0.0019	5.838e-28	0.0214	0.0179	0.2322
FI	rs1351394	T	C	0.471	-0.0111	0.0018	2.708e-09	0.0188	0.0173	0.2778
FI	rs1474696	A	G	0.524	-0.0147	0.0018	3.019e-16	0.028	0.0173	0.1049
FI	rs17036126	T	C	0.129	0.0209	0.003	1.279e-10	-0.0072	0.0277	0.7947
FI	rs17331151	T	C	0.106	-0.0162	0.0031	1.524e-08	-0.0253	0.0287	0.3778
FI	rs2108349	A	G	0.686	-0.0115	0.002	1.133e-08	0.0246	0.018	0.1721
FI	rs2845885	T	C	0.931	-0.0204	0.0039	1.18e-08	0.0078	0.0345	0.8206
FI	rs2943646	A	G	0.377	-0.025	0.0019	8.473e-39	-0.0135	0.018	0.4542
FI	rs35000407	T	G	0.883	0.0258	0.0028	1.504e-21	-0.0363	0.0244	0.1368
FI	rs3775380	A	G	0.5	-0.0119	0.0018	1.477e-11	0.0124	0.0174	0.4748
FI	rs459193	A	G	0.285	-0.0181	0.0021	1.123e-18	-0.0035	0.0191	0.8559
FI	rs4865796	A	G	0.707	0.0165	0.002	7.329e-17	0.0194	0.0186	0.2972
FI	rs62271373	A	T	0.059	0.0256	0.0048	1.596e-08	0.0632	0.0429	0.141
FI	rs6487237	A	C	0.79	0.0154	0.0026	4.682e-09	-0.0503	0.0218	0.02122
FI	rs6855363	T	C	0.653	0.0125	0.002	4.039e-08	-0.0142	0.0194	0.4637
FI	rs6905288	A	G	0.602	0.0112	0.0019	7.75e-09	0.0256	0.0176	0.1447
FI	rs7012814	A	G	0.471	-0.0219	0.0019	8.342e-30	0.0083	0.0185	0.6552
FI	rs7133378	A	G	0.339	-0.0127	0.002	5.996e-11	0.0045	0.019	0.8116
FI	rs73013411	A	C	0.12	-0.018	0.0032	2.084e-08	-0.0153	0.0285	0.5926
FI	rs731839	A	G	0.658	-0.0121	0.0019	3.865e-11	0.0253	0.0183	0.1663
FI	rs75179845	T	C	0.921	-0.0216	0.0035	6.051e-11	0.0624	0.0292	0.03244
FI	rs7903146	T	C	0.307	-0.0116	0.0021	1.237e-09	0.0241	0.0204	0.2355
FI	rs860598	A	G	0.824	0.0177	0.0025	6.879e-12	-0.01	0.022	0.6497
FI	rs972283	A	G	0.456	-0.0105	0.0019	1.093e-08	-0.0425	0.0184	0.02088
FI	rs9884482	T	C	0.608	-0.0125	0.0019	2.879e-11	-0.0271	0.0177	0.1258
HDLC	rs1001204	G	A	0.192	-0.0119724	0.00201264	2.7e-09	0.0121	0.0224	0.5887
HDLC	rs10013453	G	A	0.251	-0.0117173	0.00189116	5.8e-10	0.0165	0.0228	0.4696
HDLC	rs10028284	T	A	0.176	0.0156881	0.00209365	6.72e-14	0.0431	0.0221	0.05179
HDLC	rs10028665	T	C	0.291	0.0104499	0.00175998	2.89e-09	0.0308	0.0198	0.1187
HDLC	rs10039241	A	G	0.149	0.0176663	0.00223709	2.86e-15	0.0406	0.0226	0.07285
HDLC	rs10045052	A	G	0.361	0.00936253	0.00171409	4.71e-08	-0.0163	0.0178	0.3576
HDLC	rs10049088	T	C	0.383	0.022548	0.00164307	7.38e-43	-0.0401	0.0183	0.02814
HDLC	rs10051379	G	T	0.298	0.00997466	0.00174232	1.03e-08	-0.027	0.019	0.1546
HDLC	rs10052346	T	G	0.393	0.00980333	0.00167341	4.68e-09	0.0163	0.0305	0.5931
HDLC	rs1007041	T	A	0.467	-0.0114531	0.00168671	1.12e-11	0.0263	0.0185	0.1559
HDLC	rs10076782	A	G	0.256	0.0119692	0.00180873	3.65e-11	-0.0176	0.0201	0.3812
HDLC	rs10085966	T	C	0.479	0.0267493	0.00162965	1.52e-60	0.0098	0.0185	0.594
HDLC	rs10107837	G	C	0.222	-0.0218977	0.00216883	5.72e-24	-0.0196	0.0253	0.4393
HDLC	rs1012306	C	T	0.443	-0.00961205	0.00162625	3.41e-09	-0.0131	0.0185	0.4769
HDLC	rs10136360	A	G	0.209	-0.012303	0.00197159	4.37e-10	0.0172	0.0207	0.4043
HDLC	rs10144381	T	C	0.333	0.011707	0.00173643	1.56e-11	-0.0384	0.0277	0.1649
HDLC	rs10167297	A	T	0.213	0.0124326	0.00198284	3.61e-10	0.0141	0.0225	0.5305
HDLC	rs10167485	G	A	0.266	-0.00995281	0.00181916	4.47e-08	0.0046	0.0191	0.808
HDLC	rs1021094	T	C	0.489	0.00886811	0.00159319	2.6e-08	-0.0145	0.0173	0.4013
HDLC	rs10215153	A	G	0.307	-0.00981806	0.00174854	1.97e-08	0.01	0.0189	0.5985
HDLC	rs10242866	T	C	0.392	-0.0233956	0.00164554	7.13e-46	0.0003	0.0183	0.9866
HDLC	rs10247757	A	C	0.113	0.0156502	0.00253384	6.55e-10	-0.0197	0.0256	0.4409
HDLC	rs10250	T	G	0.48	0.0102969	0.00172124	2.2e-09	0.0011	0.0186	0.9514
HDLC	rs10273366	G	T	0.199	-0.0138946	0.00223784	5.33e-10	-0.0248	0.0219	0.2562
HDLC	rs10273527	T	G	0.235	0.0127482	0.00190595	2.25e-11	-0.0133	0.0212	0.5309
HDLC	rs103294	T	C	0.213	0.0572123	0.00195231	8.98e-189	-0.0023	0.0198	0.9067
HDLC	rs1037117	A	G	0.252	0.0113599	0.00187642	1.41e-09	-0.0037	0.0207	0.8577
HDLC	rs1043900	A	G	0.203	0.018804	0.00198727	3.01e-21	0.0249	0.0224	0.2656
HDLC	rs1044527	G	C	0.458	-0.0117664	0.00162003	3.78e-13	-0.0405	0.0173	0.01953
HDLC	rs1046747	A	G	0.387	-0.0092259	0.001647	2.12e-08	0.0245	0.0176	0.1633
HDLC	rs1047891	A	C	0.304	-0.0157012	0.00175592	3.83e-19	-0.003	0.0198	0.8781
HDLC	rs10479001	T	C	0.0422	0.025266	0.00392962	1.28e-10	0.0052	0.0488	0.9154
HDLC	rs10518739	T	C	0.498	-0.00907404	0.00162552	2.37e-08	0.007	0.0173	0.6876
HDLC	rs10520053	A	G	0.299	-0.0112933	0.0017461	9.95e-11	-0.0224	0.0195	0.2513
HDLC	rs1055229	T	C	0.215	0.0111452	0.00197295	1.61e-08	-0.0162	0.0231	0.4827
HDLC	rs10733608	T	G	0.472	0.0105412	0.0016136	6.46e-11	-0.0016	0.0185	0.929
HDLC	rs10741741	T	C	0.323	0.010456	0.00171469	1.07e-09	-0.0206	0.0187	0.2711
HDLC	rs10750325	A	G	0.406	-0.0128053	0.00162954	3.9e-15	0.0106	0.0185	0.568
HDLC	rs10750766	C	A	0.291	0.0196344	0.00176725	1.12e-28	-0.0029	0.0194	0.8819
HDLC	rs10753556	A	G	0.127	-0.0210523	0.00240544	2.1e-18	-0.0163	0.0278	0.5572
HDLC	rs1075403	T	G	0.356	-0.00953724	0.00166667	1.05e-08	0.0106	0.0194	0.5828
HDLC	rs10767659	G	T	0.326	-0.0145696	0.00170237	1.14e-17	0.0067	0.0183	0.7162
HDLC	rs10774579	C	T	0.481	-0.0149828	0.00159981	7.58e-21	0.0072	0.0173	0.6763
HDLC	rs1077835	G	A	0.214	0.109511	0.00193245	1e-200	0.0091	0.0203	0.6527
HDLC	rs10786114	C	T	0.124	-0.0219898	0.00243399	1.65e-19	0.0454	0.0268	0.09078
HDLC	rs10794175	T	G	0.424	-0.00943187	0.00162151	6e-09	0.0046	0.0174	0.7914
HDLC	rs10821953	A	T	0.399	0.0101039	0.00162814	5.44e-10	0.0315	0.0178	0.07587
HDLC	rs10826337	A	G	0.42	-0.011349	0.00164084	4.63e-12	-0.0024	0.0187	0.8986
HDLC	rs10838684	G	A	0.314	0.0445978	0.0017463	7.38e-144	0.0082	0.0183	0.6516
HDLC	rs10842707	T	C	0.228	-0.012625	0.00190559	3.47e-11	-0.0205	0.02	0.3072
HDLC	rs10851698	T	C	0.265	-0.0127228	0.00179791	1.48e-12	0.0204	0.0202	0.3129
HDLC	rs10852553	A	G	0.156	0.0666928	0.00219654	1e-200	-0.0236	0.0244	0.3319
HDLC	rs10853086	A	G	0.35	0.0093794	0.00167577	2.18e-08	0.033	0.018	0.06726
HDLC	rs10892870	G	A	0.395	0.0232811	0.00163789	7.49e-46	0.007	0.0178	0.6924
HDLC	rs10900829	A	G	0.406	-0.0101894	0.00164618	6.03e-10	-0.0008	0.0301	0.9796
HDLC	rs10911505	C	T	0.357	-0.0094526	0.00167594	1.7e-08	0.0518	0.0178	0.003623
HDLC	rs10932536	C	T	0.493	0.0102324	0.00159656	1.46e-10	-0.0171	0.0173	0.324
HDLC	rs10955991	T	C	0.337	0.0195548	0.00171344	3.62e-30	-0.0309	0.0195	0.1131
HDLC	rs10958704	G	A	0.402	-0.00936173	0.00162256	7.94e-09	0.0203	0.0177	0.2501
HDLC	rs10961056	A	G	0.342	-0.0101129	0.00170494	3e-09	0.0294	0.0185	0.1122
HDLC	rs10961947	A	G	0.103	0.0167168	0.00297833	1.99e-08	0.0081	0.0414	0.845
HDLC	rs10971981	G	A	0.443	0.0101551	0.00161218	3e-10	0.0165	0.0173	0.34
HDLC	rs11000759	G	A	0.423	0.00924023	0.00166298	2.75e-08	0.0417	0.0175	0.01693
HDLC	rs11031791	T	A	0.389	-0.0121623	0.00163519	1.02e-13	0.0173	0.018	0.3359
HDLC	rs11033573	T	C	0.328	0.0100158	0.00172571	6.48e-09	-0.0281	0.0194	0.1477
HDLC	rs11043221	C	A	0.278	0.0102953	0.00185218	2.72e-08	-0.0068	0.0212	0.748
HDLC	rs11046500	T	G	0.231	0.011309	0.00200388	1.67e-08	-0.0774	0.2074	0.7091
HDLC	rs11052705	T	C	0.402	0.00973334	0.00167875	6.71e-09	-0.0471	0.0177	0.007683
HDLC	rs11071371	T	C	0.129	-0.0698823	0.00239429	2.83e-187	-0.0156	0.0273	0.5665
HDLC	rs11082315	G	A	0.206	0.0130398	0.002003	7.51e-11	0.0206	0.021	0.3277
HDLC	rs11085217	G	A	0.36	-0.00971055	0.00168938	9.03e-09	-0.0186	0.0308	0.5456
HDLC	rs11086219	A	C	0.255	0.0148634	0.00186028	1.35e-15	-0.0514	0.0208	0.01367
HDLC	rs1109560	A	C	0.0938	0.0464901	0.00276047	1.21e-63	-0.0011	0.0284	0.9704
HDLC	rs11096648	C	T	0.37	-0.00915901	0.00165371	3.05e-08	0.0157	0.0185	0.3977
HDLC	rs11114042	G	A	0.408	-0.0109239	0.00165096	3.67e-11	-0.0057	0.0186	0.758
HDLC	rs11149803	G	C	0.31	0.011111	0.00175538	2.46e-10	-0.041	0.0278	0.1403
HDLC	rs111606268	C	T	0.025	0.0364056	0.00522679	3.28e-12	-0.054	0.0622	0.3849
HDLC	rs11161570	T	C	0.497	0.00889026	0.00159311	2.4e-08	0.0057	0.0173	0.7417
HDLC	rs11170538	C	T	0.478	-0.0167307	0.00193456	5.23e-18	0.0325	0.0185	0.07798
HDLC	rs11171739	C	T	0.417	0.0109942	0.00161649	1.04e-11	-0.0217	0.0175	0.2139
HDLC	rs11172147	A	G	0.247	0.0270617	0.00186957	1.75e-47	0.0473	0.0215	0.02831
HDLC	rs111731678	A	T	0.196	-0.013445	0.00219713	9.4e-10	-0.0109	0.0215	0.6123
HDLC	rs11187206	G	C	0.115	0.0176878	0.00252217	2.33e-12	0.0486	0.0271	0.07359
HDLC	rs111874802	C	T	0.0219	-0.0314515	0.00543176	7.03e-09	0.0607	0.0669	0.364
HDLC	rs11197783	T	A	0.427	0.0127806	0.00162505	3.7e-15	-0.0195	0.0177	0.2699
HDLC	rs11201985	A	G	0.452	-0.00924859	0.00163867	1.66e-08	-0.0002	0.0186	0.993
HDLC	rs11208659	C	T	0.0886	-0.016701	0.00281838	3.11e-09	0.0283	0.0311	0.3622
HDLC	rs11216117	A	C	0.0707	-0.0985011	0.00309317	1e-200	-0.0085	0.0488	0.8616
HDLC	rs11226111	C	T	0.152	-0.0140544	0.00228186	7.31e-10	0.0258	0.025	0.3019
HDLC	rs11229087	T	C	0.277	-0.011149	0.0017819	3.93e-10	0.0264	0.02	0.1863
HDLC	rs11245481	A	G	0.264	-0.0116045	0.00182598	2.08e-10	0.0035	0.0202	0.8638
HDLC	rs11249925	G	A	0.345	0.017937	0.00169382	3.33e-26	-0.0007	0.0194	0.9717
HDLC	rs112552124	T	G	0.0464	-0.0209491	0.00383547	4.71e-08	-0.0038	0.0338	0.9109
HDLC	rs1128162	C	A	0.446	0.00975095	0.00160935	1.37e-09	0.0066	0.0174	0.7058
HDLC	rs112924314	T	C	0.0522	-0.0278677	0.00396162	2e-12	0.0577	0.047	0.2192
HDLC	rs112945955	G	A	0.0299	-0.0420454	0.00497223	2.77e-17	-0.0163	0.0496	0.7434
HDLC	rs113118892	T	C	0.00949	0.0536868	0.00906513	3.17e-09	-0.0774	0.084	0.3566
HDLC	rs113232777	C	T	0.0199	0.0405012	0.00583503	3.89e-12	0.0773	0.0588	0.1888
HDLC	rs113268469	T	C	0.017	0.0371422	0.00659123	1.75e-08	-0.0093	0.0761	0.9024
HDLC	rs113271699	A	C	0.0142	0.0812014	0.0067936	6.29e-33	0.0886	0.1229	0.471
HDLC	rs113286621	A	G	0.0105	0.166657	0.00827804	3.84e-90	-0.1509	0.0853	0.07674
HDLC	rs113329442	G	A	0.326	-0.0110229	0.00173222	1.97e-10	0.0058	0.0186	0.7549
HDLC	rs113411992	T	C	0.486	0.0103986	0.00160435	9.08e-11	-0.0143	0.0185	0.4397
HDLC	rs113647163	A	G	0.0356	0.0420473	0.00457792	4.12e-20	-0.0198	0.0412	0.6315
HDLC	rs113778500	T	C	0.023	-0.0308782	0.00556969	2.96e-08	0.1402	0.0631	0.02636
HDLC	rs114053844	C	T	0.0152	-0.0457391	0.00698154	5.7e-11	0.0175	0.0861	0.8386
HDLC	rs114155959	A	C	0.0354	0.0246353	0.00443431	2.77e-08	-0.0744	0.0582	0.2016
HDLC	rs114741460	T	C	0.0156	-0.0427915	0.00767338	2.45e-08	-0.1018	0.076	0.1802
HDLC	rs1149709	G	A	0.404	0.00931292	0.00163651	1.27e-08	-0.0125	0.0187	0.504
HDLC	rs11542704	T	C	0.0499	-0.021633	0.00378078	1.05e-08	0.0305	0.0455	0.5033
HDLC	rs11550348	A	G	0.116	-0.0238788	0.00247058	4.24e-22	-0.061	0.0306	0.04628
HDLC	rs1158553	C	G	0.299	0.00999124	0.00175356	1.21e-08	0.0294	0.0194	0.1289
HDLC	rs11587362	T	C	0.368	0.009504	0.00168583	1.72e-08	-0.0339	0.0187	0.07022
HDLC	rs11591147	T	G	0.0157	0.0350739	0.00634114	3.18e-08	0.0156	0.0551	0.7772
HDLC	rs116006942	A	G	0.0567	-0.022339	0.00348334	1.43e-10	-0.0361	0.0431	0.4026
HDLC	rs11601507	A	C	0.0702	-0.0188528	0.00308363	9.73e-10	0.0195	0.0351	0.5784
HDLC	rs11619722	C	T	0.296	0.00961576	0.00175242	4.09e-08	0.008	0.0191	0.677
HDLC	rs11624759	A	C	0.345	0.00997219	0.00168718	3.41e-09	-0.0048	0.0181	0.789
HDLC	rs11637314	T	C	0.113	-0.0153377	0.00252857	1.31e-09	-0.0264	0.0259	0.3085
HDLC	rs11642862	T	C	0.105	-0.0170837	0.00262103	7.13e-11	-0.0432	0.031	0.1635
HDLC	rs11644601	C	T	0.299	0.0177111	0.00177934	2.43e-23	0.0336	0.0191	0.07875
HDLC	rs11651957	A	G	0.0598	-0.0235882	0.00340013	3.99e-12	-0.0313	0.0346	0.3653
HDLC	rs11656686	T	C	0.426	0.00969082	0.00170044	1.21e-08	0.0189	0.0175	0.2791
HDLC	rs11656743	G	A	0.216	-0.01428	0.00196905	4.1e-13	-0.0119	0.0207	0.5649
HDLC	rs116636690	A	G	0.0162	0.0527513	0.00641425	1.97e-16	0.0261	0.0753	0.7293
HDLC	rs11670364	T	C	0.269	0.010043	0.001823	3.61e-08	0.0072	0.0209	0.7318
HDLC	rs11672621	T	C	0.16	-0.0131149	0.00231771	1.53e-08	-0.0264	0.0244	0.2787
HDLC	rs1168040	T	C	0.318	-0.0123009	0.00175103	2.14e-12	0.0408	0.0189	0.03119
HDLC	rs116843064	A	G	0.0201	0.217611	0.00571034	1e-200	0.01	0.0594	0.8662
HDLC	rs11688682	C	G	0.249	0.0182099	0.00219195	9.76e-17	-0.0513	0.0275	0.06185
HDLC	rs11694828	A	G	0.444	0.0160181	0.00167474	1.13e-21	0.0344	0.0218	0.1154
HDLC	rs116998829	G	A	0.0361	0.0268015	0.00446566	1.95e-09	0.0124	0.0562	0.8252
HDLC	rs117053202	C	G	0.0491	-0.0385246	0.00370205	2.32e-25	-0.0072	0.0438	0.8704
HDLC	rs11708067	G	A	0.22	-0.0138626	0.00191123	4.07e-13	-0.0054	0.0216	0.8026
HDLC	rs11712910	A	C	0.282	-0.0122338	0.00179786	1.01e-11	0.007	0.0194	0.7165
HDLC	rs11716295	C	A	0.0435	0.0217152	0.00397371	4.64e-08	-0.0188	0.046	0.6824
HDLC	rs117195351	A	T	0.0284	0.0285263	0.0048549	4.21e-09	-0.0028	0.0532	0.9582
HDLC	rs117206526	C	A	0.0217	-0.051508	0.00565121	7.9e-20	0.0512	0.063	0.4167
HDLC	rs117310695	A	G	0.0457	0.0345036	0.00410107	3.99e-17	-0.0644	0.0437	0.1404
HDLC	rs117323391	T	C	0.027	-0.0425472	0.00521355	3.33e-16	0.0985	0.0638	0.1227
HDLC	rs117376818	A	G	0.0072	0.0826861	0.00961382	7.92e-18	-0.0553	0.0954	0.5617
HDLC	rs117388016	T	G	0.0204	0.0540657	0.00570679	2.7e-21	-0.0823	0.0482	0.08751
HDLC	rs1175048	C	T	0.06	0.0248146	0.00344917	6.28e-13	-0.0236	0.0358	0.5098
HDLC	rs11751074	A	G	0.0419	0.0265389	0.00411852	1.17e-10	-0.0742	0.0712	0.2973
HDLC	rs11751347	T	C	0.0939	-0.0566146	0.00273918	6.66e-95	-0.0278	0.032	0.3838
HDLC	rs1175293	C	T	0.0577	-0.0225518	0.00394517	1.09e-08	0.0762	0.0383	0.04629
HDLC	rs117579447	G	A	0.00558	-0.0835901	0.0112148	9.09e-14	-0.0493	0.0726	0.4972
HDLC	rs11762784	A	G	0.495	0.0295634	0.00163603	5.47e-73	-0.0359	0.0174	0.03929
HDLC	rs117659877	A	G	0.0234	-0.0407333	0.00530099	1.54e-14	0.0377	0.056	0.5007
HDLC	rs117665650	C	G	0.0978	0.0149887	0.00271405	3.34e-08	0.0027	0.0312	0.9316
HDLC	rs117739035	T	G	0.0358	-0.0248753	0.00439813	1.55e-08	0.0331	0.0433	0.4455
HDLC	rs11783088	G	A	0.248	-0.0118818	0.00189248	3.42e-10	0.0308	0.0203	0.1286
HDLC	rs117853493	A	G	0.0152	0.0587363	0.00665188	1.05e-18	-0.0165	0.0637	0.796
HDLC	rs11795343	C	T	0.405	0.0108291	0.0016359	3.6e-11	-0.0017	0.0178	0.9216
HDLC	rs117983609	G	A	0.0118	0.0850473	0.00739269	1.26e-30	-0.1128	0.0689	0.1017
HDLC	rs118005791	A	C	0.00998	0.0524083	0.00824901	2.11e-10	-0.1397	0.0792	0.07771
HDLC	rs118027010	T	C	0.0147	0.0617756	0.00720704	1.02e-17	-0.1035	0.0643	0.1075
HDLC	rs118069445	T	A	0.00959	0.0511079	0.00918409	2.62e-08	-0.2346	0.1183	0.04731
HDLC	rs118078695	A	G	0.0122	0.130903	0.00789113	8.42e-62	0.1101	0.0845	0.1924
HDLC	rs11861132	G	A	0.403	-0.0105363	0.00164415	1.47e-10	-0.0004	0.0177	0.981
HDLC	rs11862052	T	C	0.15	-0.0785252	0.00231872	1e-200	0.0477	0.0416	0.251
HDLC	rs11870735	T	C	0.175	-0.0147526	0.00210836	2.61e-12	0.0158	0.0242	0.5146
HDLC	rs11883967	A	C	0.339	-0.0103509	0.00170481	1.27e-09	0.0302	0.0181	0.09524
HDLC	rs11941320	C	A	0.262	-0.0117518	0.00189594	5.7e-10	-0.0327	0.0206	0.1131
HDLC	rs11986182	T	A	0.163	0.066349	0.00218178	1e-200	-0.042	0.0265	0.1131
HDLC	rs12002937	T	G	0.292	-0.00959282	0.00175461	4.57e-08	0.0126	0.0204	0.5386
HDLC	rs12023488	T	C	0.374	0.00945982	0.00165451	1.08e-08	0.0181	0.0187	0.334
HDLC	rs12034991	G	A	0.349	-0.0107111	0.00171218	3.95e-10	0.031	0.0196	0.1143
HDLC	rs12100751	A	C	0.0406	-0.0224833	0.00412437	5e-08	0.0407	0.0639	0.5239
HDLC	rs12101186	G	A	0.179	-0.0131678	0.00210695	4.11e-10	0.0137	0.0214	0.5238
HDLC	rs12117480	A	C	0.0359	-0.0269992	0.00435163	5.49e-10	0.0485	0.0572	0.3957
HDLC	rs12140153	T	G	0.0894	0.0181632	0.00290096	3.82e-10	0.0249	0.0334	0.4552
HDLC	rs12143329	T	C	0.403	0.0113516	0.00163398	3.73e-12	-0.0134	0.0176	0.4477
HDLC	rs12149263	T	C	0.0235	0.055869	0.00550063	3.09e-24	0.0007	0.0653	0.9909
HDLC	rs12155724	T	A	0.331	0.00984847	0.00172838	1.21e-08	0.0015	0.0181	0.9355
HDLC	rs121565	G	A	0.0658	-0.0448731	0.0032727	8.68e-43	-0.0536	0.0339	0.1131
HDLC	rs1216551	G	C	0.473	0.0108943	0.00160904	1.28e-11	0.0139	0.0174	0.4261
HDLC	rs12226389	C	T	0.188	-0.0132468	0.00209098	2.37e-10	0.019	0.0241	0.4299
HDLC	rs12234017	G	A	0.259	0.0152092	0.0018272	8.52e-17	0.0248	0.0204	0.2232
HDLC	rs12277181	A	G	0.0618	-0.0220647	0.00334159	4.03e-11	0.0295	0.0343	0.389
HDLC	rs12309254	C	T	0.359	0.015629	0.0017098	6.2e-20	-0.0226	0.0191	0.2354
HDLC	rs12324235	T	A	0.243	0.0124109	0.00187527	3.64e-11	0.009	0.0199	0.6517
HDLC	rs12358424	G	T	0.0888	-0.0270174	0.00285967	3.46e-21	0.0154	0.0327	0.6383
HDLC	rs12369179	T	C	0.0788	-0.0330065	0.00291384	9.59e-30	0.0666	0.0308	0.0307
HDLC	rs1240808	G	A	0.344	0.0112084	0.00167289	2.08e-11	0.0223	0.0183	0.2233
HDLC	rs12415055	G	A	0.111	-0.0193959	0.00250822	1.05e-14	-0.0721	0.0258	0.005262
HDLC	rs12434231	C	T	0.157	-0.0156488	0.00222884	2.2e-12	0.0078	0.0252	0.7568
HDLC	rs12434356	C	A	0.48	0.00970178	0.00162489	2.36e-09	0.0334	0.0184	0.06916
HDLC	rs12451644	A	G	0.143	0.0201136	0.00244552	1.96e-16	0.0355	0.0248	0.1515
HDLC	rs12452187	G	A	0.37	-0.00974057	0.00170978	1.22e-08	-0.0239	0.0192	0.2114
HDLC	rs12454712	C	T	0.382	0.0129257	0.00173626	9.73e-14	-0.0176	0.0186	0.3441
HDLC	rs12477711	T	C	0.466	-0.0088304	0.0016033	3.64e-08	0.0026	0.0175	0.8811
HDLC	rs12502605	C	T	0.18	-0.0181805	0.00207173	1.7e-18	0.03	0.023	0.1923
HDLC	rs1250530	T	C	0.304	0.0132683	0.00177134	6.86e-14	-0.0121	0.0195	0.5347
HDLC	rs12506484	T	C	0.0919	-0.0173083	0.00276055	3.61e-10	-0.023	0.0279	0.4103
HDLC	rs12523418	G	A	0.322	0.0124946	0.0017369	6.31e-13	0.0158	0.0186	0.3955
HDLC	rs12524288	A	C	0.0777	0.0215436	0.00310584	4.02e-12	-0.0436	0.0364	0.231
HDLC	rs12533197	G	T	0.445	-0.0159914	0.00162617	8.05e-23	-0.022	0.0186	0.2365
HDLC	rs1253920	T	G	0.387	0.0103758	0.00163268	2.08e-10	0.0049	0.0189	0.7965
HDLC	rs12545707	A	G	0.251	-0.0129272	0.0018406	2.17e-12	0.0093	0.0192	0.6264
HDLC	rs12546962	G	A	0.262	0.0255617	0.0018469	1.46e-43	0.0025	0.0197	0.8992
HDLC	rs12571496	A	C	0.181	-0.0248796	0.00208028	5.77e-33	0.0007	0.0228	0.9752
HDLC	rs12575459	A	G	0.0757	0.0205825	0.00305573	1.63e-11	-0.0056	0.0291	0.8478
HDLC	rs12585801	A	G	0.15	0.0140692	0.0022632	5.08e-10	0.0008	0.0236	0.9742
HDLC	rs12598451	A	G	0.261	-0.010323	0.00187551	3.71e-08	-0.0031	0.02	0.8779
HDLC	rs12641981	T	C	0.427	-0.0112866	0.00160547	2.06e-12	0.0051	0.0175	0.7712
HDLC	rs12647866	C	T	0.127	0.0139267	0.00247952	1.95e-08	-0.0127	0.0248	0.6085
HDLC	rs12650033	G	A	0.252	0.0107012	0.00184494	6.62e-09	0.007	0.0202	0.7302
HDLC	rs1271145	A	G	0.0276	0.0326776	0.00562481	6.26e-09	0.0147	0.0473	0.7561
HDLC	rs12832859	T	C	0.136	0.0427355	0.00237751	3.06e-72	0.0069	0.0252	0.7841
HDLC	rs12888955	G	A	0.347	-0.0124458	0.00167144	9.61e-14	0.0288	0.0181	0.1108
HDLC	rs12905525	G	A	0.343	-0.0102676	0.00170146	1.59e-09	-0.0013	0.0193	0.9484
HDLC	rs12907378	A	G	0.102	-0.0533163	0.00269176	2.58e-87	-0.0127	0.0309	0.6807
HDLC	rs1292066	A	T	0.213	-0.0119502	0.00197149	1.35e-09	-0.0074	0.0212	0.728
HDLC	rs12931143	C	T	0.469	-0.0120495	0.00169122	1.04e-12	0.016	0.0257	0.5347
HDLC	rs12956499	A	G	0.0365	-0.0234974	0.00426623	3.63e-08	0.0117	0.0509	0.8175
HDLC	rs12969081	T	C	0.189	0.0259891	0.00219146	1.93e-32	-0.0254	0.0253	0.3162
HDLC	rs12975319	A	G	0.307	-0.0164533	0.00176972	1.44e-20	0.0142	0.02	0.4771
HDLC	rs12981222	T	C	0.134	-0.0139115	0.00232729	2.27e-09	-0.0049	0.0266	0.8537
HDLC	rs12992672	G	A	0.171	0.0155017	0.00212893	3.3e-13	-0.0204	0.0247	0.4078
HDLC	rs13066793	G	A	0.0913	0.017521	0.00286055	9.07e-10	0.0022	0.033	0.9464
HDLC	rs13076933	G	T	0.256	-0.0132984	0.00184418	5.55e-13	0.0135	0.0208	0.5167
HDLC	rs13107325	T	C	0.0596	-0.0810407	0.003273	2.4e-135	-0.0366	0.0494	0.4584
HDLC	rs13192618	C	T	0.129	0.0147817	0.00242689	1.12e-09	-0.0179	0.0296	0.5449
HDLC	rs13219845	G	A	0.101	-0.0145117	0.00263994	3.86e-08	0.0115	0.0278	0.6789
HDLC	rs13236689	G	T	0.432	0.011566	0.00161687	8.47e-13	-0.0077	0.0175	0.6606
HDLC	rs13273592	C	T	0.277	-0.0200583	0.00177097	9.74e-30	0.0116	0.0193	0.5485
HDLC	rs1330145	G	T	0.49	-0.00880568	0.00159938	3.68e-08	0.0067	0.0174	0.6995
HDLC	rs13303359	A	C	0.48	-0.0134163	0.0018083	1.18e-13	0.0034	0.0185	0.8541
HDLC	rs13303368	G	C	0.414	0.0109526	0.00182225	1.85e-09	0.002	0.0186	0.9135
HDLC	rs13336686	C	T	0.471	-0.0203493	0.00162728	7e-36	-0.0127	0.0173	0.4626
HDLC	rs13379042	C	T	0.266	0.0193315	0.00180565	9.53e-27	-0.0004	0.0222	0.9841
HDLC	rs13389219	T	C	0.403	0.0289232	0.00162498	7.18e-71	0.0214	0.0179	0.2322
HDLC	rs13404250	T	C	0.331	0.01042	0.00171136	1.14e-09	0.0094	0.0186	0.6121
HDLC	rs13428915	T	G	0.209	0.0183549	0.00195857	7.15e-21	-0.0403	0.0221	0.06843
HDLC	rs13432533	G	A	0.469	0.00951204	0.00160666	3.21e-09	0.0074	0.0173	0.6684
HDLC	rs13734	A	G	0.181	-0.0155864	0.00207132	5.28e-14	0.0124	0.0232	0.5937
HDLC	rs138122475	A	G	0.0126	-0.0432179	0.00773932	2.35e-08	0.0299	0.0941	0.7506
HDLC	rs138283783	C	T	0.0124	0.0802083	0.0076614	1.2e-25	-0.01	0.0688	0.8839
HDLC	rs138436155	C	G	0.0301	-0.0410741	0.00508946	7.01e-16	0.0197	0.0654	0.7631
HDLC	rs138468797	T	C	0.00881	0.0578098	0.00930202	5.14e-10	0.0271	0.114	0.8118
HDLC	rs138783171	G	A	0.0319	-0.0308345	0.00481416	1.5e-10	-0.0395	0.0549	0.4714
HDLC	rs138808037	T	C	0.0272	-0.0455633	0.0050935	3.71e-19	0.0418	0.0903	0.644
HDLC	rs139473010	A	C	0.0261	0.0324871	0.00520892	4.47e-10	-0.0203	0.0664	0.7596
HDLC	rs139580320	C	A	0.029	-0.0268713	0.0048311	2.66e-08	-0.0516	0.0513	0.3144
HDLC	rs139752533	T	C	0.00716	0.0614168	0.0107599	1.14e-08	0.0214	0.0706	0.7619
HDLC	rs139828053	C	T	0.0259	-0.0279735	0.00506361	3.31e-08	-0.0491	0.0487	0.3132
HDLC	rs139937507	T	C	0.0355	0.0444538	0.00465881	1.4e-21	0.0475	0.042	0.258
HDLC	rs140133389	C	G	0.0416	-0.0856399	0.00415545	2.28e-94	0.0963	0.0509	0.05859
HDLC	rs140201358	G	C	0.0127	-0.0590546	0.00722112	2.89e-16	0.0266	0.1265	0.8334
HDLC	rs140568942	C	T	0.0246	0.0568978	0.00989339	8.87e-09	-0.0284	0.1508	0.8505
HDLC	rs141201631	C	T	0.01	-0.0528183	0.00849927	5.15e-10	-0.0796	0.0834	0.3401
HDLC	rs1412234	C	T	0.316	-0.0131032	0.00172368	2.92e-14	-0.0378	0.0181	0.03733
HDLC	rs141469619	G	A	0.00874	-0.188937	0.0094149	1.41e-89	-0.1487	0.1182	0.2083
HDLC	rs141705406	T	C	0.0386	0.0309905	0.00430747	6.26e-13	-0.0298	0.0532	0.5749
HDLC	rs141933555	A	G	0.0463	-0.0328824	0.00400305	2.13e-16	-0.0897	0.0442	0.04257
HDLC	rs142187704	C	T	0.00678	0.113373	0.0106928	2.89e-26	0.0375	0.3523	0.9152
HDLC	rs142449754	T	C	0.252	-0.0192709	0.00182423	4.38e-26	-0.0315	0.0211	0.136
HDLC	rs1425485	T	C	0.23	0.0205189	0.00189534	2.59e-27	0.0214	0.0215	0.3184
HDLC	rs142611813	T	C	0.0146	-0.0615893	0.00718427	1.01e-17	-0.1035	0.11	0.347
HDLC	rs143834286	C	T	0.0206	-0.0339038	0.00598767	1.49e-08	0.0501	0.0513	0.3291
HDLC	rs1438588	A	G	0.366	0.0118385	0.00166644	1.21e-12	-0.0019	0.0179	0.9138
HDLC	rs144032256	T	C	0.0145	-0.0674722	0.00699844	5.36e-22	0.0349	0.07	0.6186
HDLC	rs144317085	T	A	0.0396	-0.029388	0.00415334	1.49e-12	0.0302	0.0433	0.4863
HDLC	rs144694210	T	G	0.0168	0.0441647	0.00637845	4.39e-12	0.1364	0.0767	0.07548
HDLC	rs145347194	C	T	0.0867	0.0929796	0.00300722	1e-200	-0.0391	0.0295	0.1846
HDLC	rs145521244	A	G	0.0309	-0.0586468	0.0049187	8.96e-33	0.0434	0.0532	0.4149
HDLC	rs145904381	C	T	0.0123	0.0502111	0.00749379	2.08e-11	0.0606	0.1352	0.6539
HDLC	rs145990683	A	G	0.00911	0.0630306	0.00878945	7.44e-13	0.3567	0.125	0.00433
HDLC	rs146203232	T	C	0.0715	-0.0315133	0.00310827	3.73e-24	-0.1476	0.0585	0.01159
HDLC	rs147056003	G	T	0.0929	0.0423878	0.00277785	1.43e-52	0.0301	0.0359	0.403
HDLC	rs147146149	G	C	0.0133	-0.0614703	0.00715193	8.33e-18	0.0125	0.0846	0.882
HDLC	rs147294109	T	C	0.024	-0.0296264	0.00531798	2.53e-08	-0.0145	0.0516	0.7781
HDLC	rs147464145	T	C	0.0104	0.160384	0.00789051	7.54e-92	0.0086	0.0821	0.9169
HDLC	rs147577717	T	C	0.0111	-0.0537871	0.00805322	2.41e-11	0.0869	0.1143	0.4473
HDLC	rs148084229	G	A	0.0352	-0.0267699	0.00449755	2.65e-09	0.1624	0.0603	0.007061
HDLC	rs148356565	C	T	0.0551	0.0260487	0.00399685	7.16e-11	-0.045	0.0413	0.2755
HDLC	rs148383135	A	G	0.0116	0.0721848	0.00766386	4.56e-21	-0.0934	0.1052	0.3746
HDLC	rs150456469	T	C	0.047	0.0225541	0.00385181	4.76e-09	0.0022	0.0404	0.9574
HDLC	rs150535373	A	G	0.0179	0.0383156	0.00603869	2.22e-10	0.1441	0.0507	0.004522
HDLC	rs151115377	A	G	0.0169	0.0589635	0.00628271	6.29e-21	-0.1552	0.0869	0.07414
HDLC	rs151235402	T	C	0.0168	-0.0692712	0.0064023	2.78e-27	-0.0876	0.0737	0.2343
HDLC	rs1516725	T	C	0.133	-0.0300204	0.0023778	1.53e-36	0.0193	0.0271	0.4758
HDLC	rs1534696	C	A	0.444	-0.0148816	0.00165994	3.1e-19	-0.0031	0.0175	0.8596
HDLC	rs1536317	T	C	0.0414	-0.0224614	0.00406714	3.34e-08	0.0115	0.0441	0.7948
HDLC	rs1541290	G	A	0.49	-0.00945507	0.00158889	2.67e-09	-0.0233	0.0175	0.1833
HDLC	rs1545301	T	C	0.439	-0.00893855	0.00160792	2.71e-08	-0.0471	0.0173	0.006624
HDLC	rs157936	G	T	0.305	0.0129357	0.00174886	1.4e-13	-0.0115	0.0182	0.5284
HDLC	rs1650527	T	C	0.226	-0.0207102	0.00190255	1.35e-27	-0.0048	0.0228	0.8325
HDLC	rs1652343	C	T	0.491	0.0132172	0.00159898	1.39e-16	-0.0296	0.0173	0.08753
HDLC	rs1661052	G	A	0.0917	-0.0248587	0.002874	5.17e-18	-0.0159	0.0341	0.6418
HDLC	rs1664781	G	A	0.314	0.0156047	0.00171237	8.02e-20	-0.0214	0.0186	0.2499
HDLC	rs1672867	A	G	0.0167	-0.151327	0.00663981	5.65e-115	-0.0351	0.0989	0.7224
HDLC	rs1689796	G	T	0.325	-0.0272973	0.0017045	1.01e-57	-0.0177	0.0188	0.3444
HDLC	rs16940262	C	T	0.497	0.019376	0.00205512	4.17e-21	-0.0215	0.0237	0.3637
HDLC	rs16942887	A	G	0.124	0.0728729	0.00240702	1e-200	-0.0123	0.0253	0.6272
HDLC	rs16965150	T	C	0.025	0.0427229	0.0051076	6.03e-17	-0.1088	0.0673	0.1062
HDLC	rs17029974	C	G	0.148	0.0142876	0.00224553	1.98e-10	0.0515	0.025	0.03942
HDLC	rs1714008	G	A	0.414	-0.00889872	0.00161816	3.81e-08	-0.0131	0.0176	0.4562
HDLC	rs17190954	G	A	0.102	-0.0162263	0.00263768	7.66e-10	0.0347	0.033	0.2934
HDLC	rs17326656	T	G	0.228	-0.0134251	0.00191277	2.24e-12	-0.0237	0.0219	0.2789
HDLC	rs17369163	G	C	0.124	-0.0283126	0.00246957	1.99e-30	0.015	0.0258	0.5611
HDLC	rs17432483	C	T	0.0609	-0.0205957	0.00341378	1.61e-09	-0.0329	0.0341	0.3343
HDLC	rs174545	G	C	0.347	-0.0407684	0.00167504	7.63e-131	0.0383	0.0179	0.03228
HDLC	rs17570439	C	T	0.219	-0.0127094	0.00193091	4.64e-11	0.0332	0.0223	0.137
HDLC	rs17585887	T	C	0.421	-0.022612	0.00160844	6.85e-45	0.0258	0.0174	0.1387
HDLC	rs17633378	T	C	0.386	0.00969077	0.00163077	2.81e-09	0.0428	0.0177	0.01555
HDLC	rs17641263	T	A	0.146	0.0161065	0.00227417	1.42e-12	-0.0439	0.0257	0.08746
HDLC	rs17678521	G	A	0.0608	-0.0282337	0.00338962	8.12e-17	-0.0107	0.0433	0.804
HDLC	rs17715519	A	G	0.0901	0.0208921	0.00281455	1.15e-13	-0.0124	0.0338	0.7144
HDLC	rs17817995	C	G	0.319	0.0114691	0.00181009	2.35e-10	-0.0028	0.0228	0.9006
HDLC	rs17818197	G	A	0.208	-0.0148677	0.00196159	3.47e-14	-0.0287	0.0222	0.197
HDLC	rs17821056	C	A	0.393	0.0139557	0.00165019	2.74e-17	0.0067	0.0177	0.7054
HDLC	rs17821316	A	C	0.485	0.0677136	0.00166645	1e-200	0.0507	0.0184	0.005839
HDLC	rs17849502	T	G	0.0458	-0.0210462	0.0038171	3.51e-08	0.0844	0.0438	0.05408
HDLC	rs1789921	A	G	0.314	-0.0104354	0.00171626	1.2e-09	-0.0006	0.0182	0.9721
HDLC	rs1800759	T	G	0.396	0.0107312	0.00164745	7.33e-11	0.0004	0.0187	0.981
HDLC	rs1800961	T	C	0.0347	-0.131149	0.00437901	4.47e-197	0.0449	0.045	0.3185
HDLC	rs1800976	G	C	0.451	0.020615	0.00162674	8.39e-37	-0.0181	0.0175	0.3013
HDLC	rs1801699	C	T	0.0209	-0.0401614	0.00565078	1.18e-12	-0.0514	0.0581	0.3765
HDLC	rs1808536	A	G	0.183	-0.0330923	0.00216408	8.7e-53	0.0445	0.0255	0.08068
HDLC	rs182702316	G	A	0.0201	0.0403931	0.00581037	3.6e-12	0.0062	0.0756	0.9347
HDLC	rs1839437	T	A	0.311	-0.0111846	0.00181434	7.07e-10	-0.0103	0.0326	0.7512
HDLC	rs184171396	G	A	0.0305	0.0587965	0.00476054	4.82e-35	0.067	0.0485	0.1669
HDLC	rs1861410	C	T	0.451	-0.0120747	0.00161779	8.41e-14	0.0011	0.0176	0.948
HDLC	rs1866631	G	A	0.413	0.0109852	0.0016314	1.66e-11	-0.016	0.0175	0.3598
HDLC	rs1867861	G	C	0.455	-0.00949376	0.00162275	4.9e-09	-0.0129	0.0188	0.4906
HDLC	rs1869143	G	T	0.145	-0.0139039	0.00232522	2.24e-09	-0.0241	0.0253	0.3405
HDLC	rs187471874	A	C	0.0104	0.0903942	0.00830216	1.31e-27	-0.1031	0.0998	0.3018
HDLC	rs187929675	T	C	0.0136	0.127207	0.00700338	1e-73	0.1565	0.0812	0.05391
HDLC	rs188501176	G	A	0.0142	-0.0714145	0.00710606	9.21e-24	-0.0238	0.0631	0.7056
HDLC	rs190006749	T	C	0.00587	0.0748303	0.0126804	3.61e-09	-0.0399	0.0743	0.5914
HDLC	rs190118115	T	C	0.0179	-0.2407	0.00665362	1e-200	-0.0534	0.109	0.6244
HDLC	rs1913196	A	G	0.466	-0.00933291	0.0016059	6.19e-09	0.0137	0.0175	0.4324
HDLC	rs192491645	G	T	0.0121	-0.0836875	0.0079624	7.74e-26	-0.0032	0.086	0.9704
HDLC	rs1946990	G	A	0.363	-0.0104859	0.00168186	4.53e-10	0.0567	0.0178	0.001436
HDLC	rs1949102	G	A	0.262	0.0106386	0.0018181	4.87e-09	0.0156	0.02	0.4339
HDLC	rs1955083	A	G	0.0322	-0.0252257	0.00454425	2.84e-08	0.058	0.0521	0.2663
HDLC	rs1955512	G	A	0.43	-0.0101371	0.00166877	1.24e-09	-0.0068	0.0177	0.7008
HDLC	rs1974718	G	A	0.072	-0.0964352	0.0030696	1e-200	0.0047	0.0332	0.8871
HDLC	rs1988650	T	C	0.209	0.0115275	0.00200365	8.75e-09	0.0098	0.022	0.6556
HDLC	rs1990622	G	A	0.41	-0.0135672	0.00164114	1.37e-16	0.0219	0.0178	0.2187
HDLC	rs1994721	A	G	0.149	0.0139797	0.00222627	3.4e-10	0.0085	0.0238	0.7225
HDLC	rs201380332	G	A	0.482	-0.0105079	0.00184535	1.24e-08	0.0176	0.0184	0.3392
HDLC	rs2044755	A	T	0.122	-0.015324	0.00243719	3.22e-10	0.0669	0.0268	0.01238
HDLC	rs2055355	G	A	0.288	0.0130245	0.00177136	1.94e-13	0.0249	0.0204	0.2223
HDLC	rs2069827	T	G	0.103	-0.0155646	0.00265179	4.37e-09	-0.0163	0.0238	0.4949
HDLC	rs2070512	C	A	0.21	-0.0350782	0.00196132	1.54e-71	-0.0031	0.02	0.875
HDLC	rs2080062	C	T	0.101	-0.0149501	0.00271335	3.59e-08	0.0231	0.0331	0.4858
HDLC	rs2090032	C	G	0.491	-0.0121861	0.00160096	2.7e-14	-0.0008	0.0174	0.9651
HDLC	rs2126606	C	T	0.379	-0.0105764	0.00170773	5.89e-10	0.0608	0.0239	0.01098
HDLC	rs2134088	A	G	0.116	-0.0138868	0.00248663	2.34e-08	-0.0238	0.0292	0.4149
HDLC	rs216195	G	T	0.297	0.00960199	0.00173718	3.25e-08	-0.0138	0.019	0.4651
HDLC	rs2172071	C	T	0.316	-0.0117984	0.00172478	7.89e-12	-0.0048	0.0187	0.7977
HDLC	rs2175766	A	C	0.456	-0.00890155	0.00160027	2.66e-08	-0.0191	0.0174	0.2708
HDLC	rs2185454	G	T	0.339	-0.0121639	0.0017195	1.5e-12	-0.0061	0.018	0.7365
HDLC	rs2218793	A	C	0.288	-0.0119064	0.00175833	1.28e-11	0.0466	0.019	0.01421
HDLC	rs2222060	G	A	0.38	-0.0112501	0.00167391	1.81e-11	0.0179	0.0183	0.3267
HDLC	rs2229738	T	C	0.0893	-0.0237354	0.0028781	1.63e-16	-0.0119	0.0287	0.6799
HDLC	rs2229741	T	C	0.422	-0.00900836	0.00160789	2.11e-08	0.0296	0.0175	0.09058
HDLC	rs2230808	T	C	0.234	-0.0333132	0.00187245	8.26e-71	0.0586	0.0216	0.006586
HDLC	rs2234962	C	T	0.221	0.0109456	0.00191535	1.1e-08	0.0028	0.0209	0.8935
HDLC	rs2236745	C	T	0.498	-0.0104099	0.00158611	5.27e-11	-0.0056	0.0184	0.7615
HDLC	rs2240122	A	C	0.216	0.0130357	0.00199131	5.9e-11	0.0256	0.0241	0.2882
HDLC	rs2245133	C	T	0.167	-0.0137084	0.00216979	2.65e-10	0.0237	0.0221	0.2833
HDLC	rs2254038	T	C	0.411	-0.0108456	0.00166104	6.6e-11	-0.028	0.0176	0.111
HDLC	rs2255508	T	C	0.193	0.0156897	0.00202548	9.47e-15	0.0036	0.0236	0.8774
HDLC	rs2274514	C	T	0.463	-0.0157685	0.00159032	3.57e-23	-0.0383	0.0175	0.02853
HDLC	rs2280209	C	A	0.362	-0.0122977	0.00168437	2.85e-13	-0.0202	0.0181	0.2625
HDLC	rs2288912	G	C	0.489	0.0366418	0.00160781	5.78e-115	0.0341	0.0184	0.06453
HDLC	rs2293889	T	G	0.422	-0.0306222	0.00161917	9.04e-80	0.0252	0.3292	0.939
HDLC	rs2294915	T	C	0.243	-0.0139739	0.00186528	6.8e-14	0.0252	0.0199	0.2047
HDLC	rs2298330	A	G	0.119	0.0137619	0.00248996	3.26e-08	0.0241	0.0266	0.3636
HDLC	rs2305637	T	C	0.17	-0.0232568	0.00215478	3.71e-27	-0.0436	0.0225	0.05246
HDLC	rs2305972	G	A	0.419	-0.0102505	0.00183047	2.14e-08	0.0216	0.0253	0.3929
HDLC	rs2307111	C	T	0.394	0.0156323	0.00163441	1.13e-21	-0.0243	0.0176	0.1673
HDLC	rs2319400	G	A	0.322	0.0114316	0.00201053	1.3e-08	0.017	0.0324	0.5985
HDLC	rs2325976	T	C	0.364	0.0101183	0.00165685	1.02e-09	-0.0032	0.0189	0.8648
HDLC	rs235374	C	G	0.431	-0.0189772	0.00163769	4.75e-31	-0.0071	0.0189	0.7049
HDLC	rs2364482	G	T	0.187	0.0120824	0.00206176	4.62e-09	0.0156	0.0232	0.5028
HDLC	rs2379623	C	T	0.274	0.0155173	0.00188636	1.93e-16	-0.0379	0.0203	0.06221
HDLC	rs2384998	T	C	0.217	-0.0130378	0.00197312	3.9e-11	-0.0161	0.0226	0.4758
HDLC	rs2414598	G	A	0.0203	0.0494803	0.00594863	8.95e-17	-0.0635	0.049	0.1948
HDLC	rs2415142	T	G	0.438	0.010498	0.00163035	1.2e-10	-0.015	0.0185	0.4179
HDLC	rs2433204	G	A	0.409	0.0100413	0.00163182	7.58e-10	-0.027	0.0187	0.1485
HDLC	rs2437818	C	G	0.0597	0.0665003	0.0036524	4.52e-74	-0.0204	0.037	0.5813
HDLC	rs2441110	T	C	0.183	-0.0140011	0.00209005	2.1e-11	0.0234	0.0213	0.2713
HDLC	rs2455850	A	C	0.313	-0.013383	0.00177138	4.18e-14	0.0381	0.0317	0.2296
HDLC	rs2457981	G	A	0.377	-0.010871	0.00167796	9.25e-11	-0.0218	0.0186	0.2421
HDLC	rs2465405	A	G	0.365	0.00942609	0.00170841	3.44e-08	0.0016	0.0179	0.9287
HDLC	rs2494747	G	T	0.385	0.0263988	0.00175052	2.17e-51	0.0085	0.0189	0.6516
HDLC	rs2519093	T	C	0.188	0.0161945	0.00200794	7.31e-16	0.0553	0.0329	0.09333
HDLC	rs2523591	A	G	0.41	0.0150181	0.00169817	9.26e-19	0.0453	0.026	0.08129
HDLC	rs2531995	C	T	0.381	0.00955919	0.00165636	7.87e-09	-0.0088	0.0177	0.6172
HDLC	rs2534600	A	C	0.418	-0.012689	0.0016711	3.12e-14	0.0089	0.0175	0.6118
HDLC	rs2540949	T	A	0.387	0.0165359	0.00164421	8.55e-24	-0.0351	0.018	0.05131
HDLC	rs254560	A	G	0.412	-0.0103612	0.00161223	1.3e-10	0.0101	0.0176	0.5657
HDLC	rs2571445	A	G	0.391	0.00922335	0.00163554	1.71e-08	0.0186	0.0176	0.2887
HDLC	rs257377	T	G	0.198	0.0133359	0.00202226	4.27e-11	0.0247	0.0224	0.2716
HDLC	rs2608629	G	A	0.351	-0.0137794	0.00167114	1.64e-16	-0.0216	0.018	0.2294
HDLC	rs2613496	T	C	0.18	0.0146216	0.00210039	3.37e-12	0.0355	0.0237	0.1329
HDLC	rs2620818	A	G	0.391	-0.0120392	0.00168238	8.3e-13	0.0325	0.0192	0.08934
HDLC	rs2641367	C	T	0.407	0.0109753	0.00176978	5.59e-10	-0.0273	0.0189	0.1486
HDLC	rs2642438	A	G	0.293	-0.0257832	0.00175939	1.26e-48	-0.0121	0.0193	0.5309
HDLC	rs2649590	G	C	0.074	0.0204278	0.0035166	6.29e-09	-0.0223	0.0283	0.4293
HDLC	rs267738	G	T	0.209	0.0232265	0.00196423	2.91e-32	-0.0147	0.0216	0.4958
HDLC	rs2744944	A	C	0.363	-0.0312097	0.00171083	2.38e-74	0.0195	0.0193	0.3115
HDLC	rs2750415	G	A	0.178	0.0170454	0.00211041	6.65e-16	-0.0127	0.0215	0.5541
HDLC	rs275182	G	A	0.17	0.0160707	0.0021446	6.7e-14	-0.0278	0.0227	0.2205
HDLC	rs2768548	C	T	0.255	-0.0141694	0.00188817	6.18e-14	-0.0247	0.0268	0.3554
HDLC	rs2777795	A	G	0.104	-0.053785	0.00272964	1.99e-86	0.009	0.0295	0.7593
HDLC	rs2792751	T	C	0.284	0.0290416	0.00175008	7.65e-62	-0.0178	0.0189	0.3466
HDLC	rs2795054	A	T	0.247	-0.0108495	0.00189497	1.03e-08	-0.021	0.0204	0.3043
HDLC	rs2800708	C	T	0.471	0.0213939	0.00160527	1.61e-40	0.0353	0.0173	0.04122
HDLC	rs282230	T	C	0.0389	0.0324229	0.004172	7.75e-15	0.0593	0.0416	0.154
HDLC	rs28273	A	G	0.364	-0.00957671	0.00167546	1.09e-08	-0.0068	0.0182	0.7095
HDLC	rs2835336	A	G	0.499	-0.0103283	0.00161138	1.46e-10	-0.0233	0.0175	0.1821
HDLC	rs28383456	T	C	0.141	0.0218424	0.00345059	2.45e-10	0.0996	0.108	0.3563
HDLC	rs28399607	C	T	0.0509	-0.029504	0.00393739	6.72e-14	0.0903	0.0674	0.1805
HDLC	rs28418580	T	C	0.463	-0.0194317	0.00159852	5.33e-34	-0.0124	0.0174	0.4746
HDLC	rs2853096	C	T	0.353	-0.0093872	0.00167585	2.13e-08	0.0175	0.0185	0.3458
HDLC	rs28549876	G	T	0.227	0.0117847	0.00191038	6.88e-10	-0.0461	0.0201	0.0221
HDLC	rs2857078	A	C	0.295	0.0123933	0.00179882	5.59e-12	-0.0145	0.0208	0.4874
HDLC	rs28578193	A	G	0.00763	-0.0642644	0.00905241	1.26e-12	0.0566	0.2381	0.812
HDLC	rs28584179	T	C	0.114	-0.0261253	0.00277319	4.48e-21	-0.0586	0.0293	0.04559
HDLC	rs2862954	C	T	0.474	0.0155575	0.00159456	1.73e-22	-0.0191	0.0175	0.2764
HDLC	rs28650790	T	C	0.176	-0.0305215	0.00207493	5.59e-49	0.017	0.0237	0.4733
HDLC	rs28696795	G	A	0.0891	-0.0189295	0.00332117	1.2e-08	0.0691	0.0536	0.1974
HDLC	rs2885526	C	G	0.23	-0.0142641	0.00226239	2.88e-10	0.0144	0.0312	0.6446
HDLC	rs28873836	C	G	0.264	-0.0228631	0.00181779	2.81e-36	-0.0321	0.0206	0.1194
HDLC	rs289751	G	A	0.0431	0.111107	0.00411579	1.68e-160	0.0502	0.0495	0.3103
HDLC	rs2899297	G	A	0.401	0.0196232	0.00164188	6.36e-33	0.0047	0.0177	0.7889
HDLC	rs2911136	G	C	0.367	0.0109633	0.00167095	5.34e-11	0.0096	0.0182	0.5985
HDLC	rs2925979	T	C	0.301	-0.0334519	0.00173256	4.62e-83	0.0451	0.0187	0.01604
HDLC	rs2939614	G	A	0.0143	-0.0481496	0.00828139	6.09e-09	0.0898	0.0875	0.3046
HDLC	rs2943652	C	T	0.369	0.036234	0.00165786	6.83e-106	-0.0128	0.018	0.4764
HDLC	rs2954038	C	A	0.304	-0.0438923	0.00174371	8.16e-140	-0.0088	0.0206	0.6677
HDLC	rs2965157	C	T	0.0277	0.0422264	0.00478741	1.14e-18	0.0139	0.0468	0.767
HDLC	rs2968856	C	T	0.235	0.0121908	0.00188628	1.03e-10	0.0085	0.023	0.7136
HDLC	rs3112494	C	T	0.133	-0.0197597	0.00235369	4.65e-17	-0.0318	0.0247	0.1973
HDLC	rs3184504	T	C	0.469	-0.021547	0.00162085	2.52e-40	0.0106	0.0186	0.5704
HDLC	rs3204635	A	G	0.274	-0.0161897	0.00181588	4.85e-19	-0.0153	0.0198	0.4413
HDLC	rs3217805	G	C	0.39	0.0101948	0.00184528	3.3e-08	0.0102	0.0192	0.5941
HDLC	rs333947	A	G	0.15	-0.0262082	0.00230218	5.02e-30	-0.0121	0.0252	0.6301
HDLC	rs335519	G	A	0.411	0.00933514	0.0016262	9.44e-09	-0.0166	0.018	0.3542
HDLC	rs33999310	A	G	0.104	0.0292336	0.00260973	4e-29	-0.0149	0.0296	0.6149
HDLC	rs34246353	C	T	0.0939	-0.0249574	0.0027091	3.19e-20	-0.0186	0.0285	0.5156
HDLC	rs34311866	C	T	0.185	-0.01791	0.00206172	3.72e-18	-0.0381	0.0235	0.1041
HDLC	rs34409228	T	C	0.126	0.0294631	0.00244569	2.01e-33	0.0015	0.0282	0.9587
HDLC	rs34817930	T	G	0.107	-0.0171402	0.0026167	5.74e-11	0.0161	0.0297	0.5872
HDLC	rs34931250	T	C	0.0587	-0.0487449	0.00348299	1.67e-44	-0.0291	0.0377	0.4403
HDLC	rs35053302	A	G	0.031	0.0313518	0.00480519	6.82e-11	-0.0362	0.0602	0.5476
HDLC	rs35053761	A	C	0.0735	-0.0202553	0.00308195	4.96e-11	0.005	0.0288	0.8618
HDLC	rs35083969	G	C	0.258	0.03501	0.00188867	1.04e-76	-0.0185	0.0206	0.3689
HDLC	rs35137334	C	A	0.0292	0.0357296	0.00612396	5.4e-09	-0.0529	0.0808	0.5125
HDLC	rs35175715	T	C	0.465	-0.0128494	0.00159053	6.55e-16	0.0176	0.0173	0.3114
HDLC	rs35241484	G	T	0.25	-0.0176686	0.00186041	2.16e-21	-0.0082	0.0193	0.6706
HDLC	rs35257100	T	C	0.226	0.0120665	0.00193376	4.38e-10	0.0051	0.0226	0.8211
HDLC	rs35351957	A	G	0.323	-0.0107589	0.00181984	3.38e-09	0.0239	0.018	0.184
HDLC	rs35374654	T	A	0.223	0.019523	0.00203068	6.98e-22	0.0209	0.0217	0.337
HDLC	rs35504625	G	C	0.476	0.00897067	0.00159779	1.97e-08	0.0091	0.0173	0.5995
HDLC	rs35552985	T	C	0.0169	0.0408972	0.00646175	2.47e-10	-0.0231	0.0544	0.6717
HDLC	rs35652202	A	G	0.269	0.0117148	0.00187663	4.31e-10	0.0303	0.0208	0.1451
HDLC	rs35662434	G	A	0.214	0.0145393	0.00205368	1.45e-12	0.0048	0.0216	0.8228
HDLC	rs357422	A	G	0.331	0.0105132	0.00179345	4.57e-09	-0.0025	0.0189	0.8967
HDLC	rs35772543	A	T	0.0853	-0.0160239	0.00288246	2.71e-08	0.0144	0.0333	0.6663
HDLC	rs35895680	A	C	0.309	0.0132851	0.00177355	6.85e-14	-0.0405	0.0199	0.0416
HDLC	rs35980411	A	G	0.249	0.017917	0.00192963	1.61e-20	0.0499	0.0195	0.01069
HDLC	rs36017758	A	G	0.0452	0.0557401	0.00384284	1.13e-47	-0.0313	0.0398	0.4314
HDLC	rs36049560	G	A	0.307	-0.0126495	0.00180521	2.43e-12	-0.0082	0.0203	0.6852
HDLC	rs36110421	C	A	0.272	-0.015778	0.00197921	1.56e-15	0.0098	0.0199	0.6241
HDLC	rs36184164	G	T	0.109	-0.014678	0.00266693	3.72e-08	0.0479	0.0302	0.1126
HDLC	rs3732356	G	T	0.0688	0.0276268	0.00320788	7.17e-18	0.0173	0.0347	0.6173
HDLC	rs3736951	T	C	0.496	-0.0106576	0.00173249	7.67e-10	-0.0069	0.0186	0.7088
HDLC	rs3739020	G	T	0.229	0.0177948	0.00200421	6.76e-19	-0.0211	0.0204	0.2997
HDLC	rs374039502	A	T	0.0192	-0.0373381	0.00672066	2.76e-08	-0.2685	0.0913	0.003266
HDLC	rs3747973	A	G	0.414	-0.0150496	0.00164719	6.45e-20	-0.0418	0.0177	0.01852
HDLC	rs3767298	A	G	0.179	-0.0137019	0.00209121	5.67e-11	0.0291	0.0228	0.2025
HDLC	rs3767964	T	C	0.362	0.0273497	0.00168268	2.1e-59	-0.0375	0.0181	0.0386
HDLC	rs3768321	T	G	0.191	-0.0442984	0.00207219	2.16e-101	-0.0087	0.0242	0.7188
HDLC	rs3785329	A	G	0.0922	0.0158716	0.00279506	1.36e-08	0.0187	0.0315	0.5541
HDLC	rs3803357	C	A	0.499	-0.0109415	0.00160599	9.56e-12	-0.025	0.0185	0.1779
HDLC	rs3803800	A	G	0.22	-0.0183182	0.00192407	1.72e-21	0.01	0.0218	0.6461
HDLC	rs3806415	T	C	0.323	0.0144001	0.00170407	2.9e-17	0.0056	0.0183	0.7592
HDLC	rs3814883	T	C	0.464	-0.0115589	0.00164813	2.33e-12	0.0123	0.0186	0.507
HDLC	rs381681	G	A	0.026	-0.0503493	0.00503664	1.58e-23	-0.0052	0.0588	0.9294
HDLC	rs3825061	T	C	0.382	-0.0150207	0.0016381	4.75e-20	0.0144	0.0184	0.4362
HDLC	rs3828786	C	T	0.0781	0.0341125	0.00512215	2.74e-11	-0.083	0.0625	0.1838
HDLC	rs3900595	G	T	0.128	0.0217812	0.00241848	2.13e-19	-0.0089	0.0229	0.6982
HDLC	rs39324	G	A	0.367	-0.013325	0.00169483	3.78e-15	-0.0214	0.0178	0.2289
HDLC	rs4006430	C	G	0.231	-0.0107242	0.00193227	2.86e-08	-0.0081	0.0356	0.8208
HDLC	rs4019547	A	G	0.409	0.00994914	0.00163655	1.21e-09	-0.0044	0.0178	0.8025
HDLC	rs40270	A	C	0.24	0.0254311	0.00188218	1.34e-41	-0.0012	0.0196	0.9525
HDLC	rs403894	A	G	0.391	0.0100496	0.00166375	1.54e-09	-0.0166	0.0178	0.3502
HDLC	rs406231	G	T	0.318	0.0141312	0.00192145	1.92e-13	0.0156	0.0197	0.426
HDLC	rs4077194	G	T	0.487	0.018807	0.00160064	7.09e-32	0.005	0.0174	0.7747
HDLC	rs4099340	A	G	0.0209	-0.0327657	0.00561978	5.53e-09	-0.0593	0.0552	0.2826
HDLC	rs4121823	T	A	0.16	-0.0694398	0.00220172	1e-200	-0.0535	0.0238	0.02481
HDLC	rs41272114	T	C	0.0388	0.0271099	0.00419855	1.07e-10	0.0022	0.0436	0.9594
HDLC	rs41292412	T	C	0.00884	-0.053992	0.00870254	5.5e-10	-0.1131	0.0912	0.2149
HDLC	rs4129968	G	A	0.356	-0.00967367	0.00174189	2.8e-08	0.0168	0.019	0.3764
HDLC	rs4149307	T	C	0.154	0.0649223	0.00221643	1.34e-188	0.0568	0.0258	0.02757
HDLC	rs419010	C	T	0.433	0.0137712	0.00163286	3.35e-17	0.0007	0.0194	0.9699
HDLC	rs419842	A	T	0.162	0.0135077	0.00218274	6.08e-10	0.0335	0.0239	0.1603
HDLC	rs4239651	T	C	0.201	-0.0243442	0.00201586	1.41e-33	0.0031	0.0319	0.9223
HDLC	rs4264433	A	T	0.492	0.01742	0.00165392	6.12e-26	0.0276	0.0298	0.354
HDLC	rs4277989	A	G	0.429	-0.010752	0.00163277	4.54e-11	-0.0211	0.0185	0.2531
HDLC	rs4391855	A	G	0.0364	-0.0301412	0.0042761	1.81e-12	-0.0159	0.0485	0.7429
HDLC	rs4412719	T	A	0.305	0.0217693	0.00178044	2.23e-34	-0.0123	0.0188	0.5113
HDLC	rs4418728	T	G	0.452	0.0200241	0.00160876	1.45e-35	-0.0124	0.0184	0.4991
HDLC	rs442177	G	T	0.414	0.0152448	0.00162066	5.13e-21	0.0184	0.0175	0.2931
HDLC	rs4450871	G	A	0.435	0.0123551	0.00182081	1.16e-11	-0.0146	0.0186	0.4332
HDLC	rs4464073	T	C	0.189	0.0304721	0.00201339	9.56e-52	0.011	0.0228	0.6311
HDLC	rs4481184	T	C	0.309	-0.0094726	0.00171612	3.39e-08	0.0006	0.0187	0.9726
HDLC	rs4488592	G	A	0.322	-0.0102709	0.00183956	2.36e-08	0.0235	0.0198	0.236
HDLC	rs4489042	C	G	0.373	0.0101203	0.00166384	1.18e-09	-0.0371	0.0186	0.04664
HDLC	rs4516580	T	C	0.166	0.0142814	0.00221051	1.04e-10	-0.0009	0.0403	0.9813
HDLC	rs4597680	T	C	0.211	0.0122167	0.00201478	1.33e-09	-0.027	0.0221	0.2225
HDLC	rs4639796	A	G	0.162	0.011757	0.00215619	4.96e-08	-0.0016	0.0219	0.9405
HDLC	rs4647760	A	C	0.0261	-0.0342782	0.00540826	2.33e-10	0.1152	0.0626	0.06598
HDLC	rs465193	G	A	0.188	0.0122142	0.002043	2.25e-09	-0.0193	0.021	0.3582
HDLC	rs4655794	T	C	0.442	-0.00991619	0.00162844	1.13e-09	-0.0188	0.0179	0.2915
HDLC	rs4656984	T	C	0.39	-0.0106204	0.00169719	3.91e-10	-0.0001	0.0188	0.9937
HDLC	rs4660446	T	C	0.347	0.013532	0.00176284	1.64e-14	0.0333	0.0184	0.07008
HDLC	rs4675812	G	A	0.409	-0.0137035	0.0016291	4.04e-17	0.0235	0.0188	0.2123
HDLC	rs4677744	C	T	0.318	0.0100402	0.00173379	7e-09	0.0203	0.0185	0.2734
HDLC	rs4684787	T	C	0.321	-0.0104146	0.00183507	1.38e-08	0.0385	0.0201	0.05519
HDLC	rs4708870	C	T	0.0669	-0.0271981	0.00325328	6.26e-17	-0.0027	0.0318	0.9322
HDLC	rs4714902	C	A	0.343	0.0108951	0.0017905	1.17e-09	0.01	0.0199	0.616
HDLC	rs4721624	G	A	0.0714	-0.0193765	0.00318282	1.14e-09	0.0344	0.035	0.3258
HDLC	rs4740383	A	G	0.416	-0.00923659	0.00163457	1.6e-08	-0.009	0.0175	0.6087
HDLC	rs4741016	C	T	0.229	-0.0151493	0.00190926	2.11e-15	-0.0005	0.0203	0.9787
HDLC	rs4756026	T	C	0.255	0.013372	0.00185455	5.58e-13	0.006	0.0199	0.7639
HDLC	rs4760	G	A	0.145	-0.0160967	0.00226162	1.1e-12	0.0075	0.025	0.7652
HDLC	rs4765615	C	T	0.482	-0.0180731	0.00169573	1.6e-26	0.0418	0.0184	0.02342
HDLC	rs4788481	G	T	0.288	-0.0121273	0.00184038	4.41e-11	0.004	0.0214	0.8537
HDLC	rs4802269	G	A	0.349	0.0104584	0.00177569	3.87e-09	-0.0268	0.0192	0.1643
HDLC	rs4804101	T	G	0.436	-0.0133608	0.00162765	2.24e-16	0.0005	0.0175	0.9785
HDLC	rs4804833	A	G	0.395	-0.0142756	0.00163848	2.97e-18	0.0185	0.0189	0.3292
HDLC	rs4805881	A	C	0.334	-0.0196455	0.00169255	3.8e-31	-0.0246	0.0183	0.1785
HDLC	rs4814593	T	A	0.17	-0.0118349	0.00212496	2.56e-08	-0.0078	0.0226	0.7292
HDLC	rs4818226	A	G	0.326	0.0128817	0.0017125	5.39e-14	-0.0089	0.0182	0.6237
HDLC	rs4838074	T	C	0.297	-0.0116386	0.00175381	3.22e-11	0.0161	0.0183	0.3789
HDLC	rs4846914	G	A	0.402	-0.0458538	0.00161887	1.72e-176	0.0175	0.0176	0.3215
HDLC	rs484988	C	G	0.368	-0.0140474	0.00164992	1.68e-17	-0.0024	0.0182	0.8932
HDLC	rs4855447	A	G	0.208	0.0126098	0.00197081	1.57e-10	0.0073	0.0217	0.7349
HDLC	rs4867646	T	C	0.299	0.0108228	0.00180349	1.96e-09	-0.0177	0.0189	0.3494
HDLC	rs4889543	C	T	0.481	-0.00922083	0.00159173	6.92e-09	0.0261	0.0257	0.3089
HDLC	rs4904550	G	A	0.197	-0.0149081	0.00204293	2.93e-13	0.0152	0.0248	0.539
HDLC	rs4938299	A	G	0.0383	-0.0257964	0.00414512	4.87e-10	0.0035	0.037	0.9249
HDLC	rs4942561	G	T	0.248	-0.010466	0.00186081	1.86e-08	0.0063	0.0201	0.7549
HDLC	rs4946955	G	C	0.307	-0.0171923	0.00172633	2.31e-23	0.0226	0.019	0.2333
HDLC	rs4951159	G	C	0.0886	0.0163876	0.00286711	1.09e-08	-0.0336	0.0321	0.2943
HDLC	rs4969182	T	C	0.492	-0.0309078	0.00159224	6.17e-84	0.0037	0.0176	0.8317
HDLC	rs4970484	A	G	0.143	0.0177203	0.00269325	4.72e-11	0.0472	0.0256	0.06533
HDLC	rs4976033	G	A	0.406	-0.0135149	0.00165791	3.59e-16	0.0307	0.0188	0.1034
HDLC	rs4984511	T	C	0.269	0.0115972	0.00178989	9.22e-11	-0.0031	0.0193	0.8704
HDLC	rs4986970	T	A	0.0305	-0.0779924	0.00477027	4.37e-60	0.0698	0.0527	0.1847
HDLC	rs523288	T	A	0.239	-0.0183653	0.0019078	6.18e-22	-0.0152	0.0305	0.6178
HDLC	rs539784143	A	T	0.00738	0.121468	0.0140868	6.53e-18	0.3316	0.1696	0.05047
HDLC	rs545858676	C	A	0.0274	-0.0979819	0.00696294	5.65e-45	0.0938	0.0951	0.3243
HDLC	rs546355	C	T	0.314	-0.012974	0.00172337	5.14e-14	-0.0092	0.0186	0.6193
HDLC	rs549058	T	G	0.126	0.0195867	0.00240334	3.65e-16	-0.0383	0.0276	0.1646
HDLC	rs553427	C	T	0.469	-0.0170593	0.00162449	8.52e-26	-0.0107	0.0174	0.5383
HDLC	rs55634433	C	T	0.0392	0.0254874	0.00420475	1.35e-09	0.0324	0.0437	0.4588
HDLC	rs55637010	A	C	0.0421	0.026073	0.00461479	1.61e-08	0.0075	0.0446	0.8672
HDLC	rs55707100	T	C	0.027	-0.0997485	0.00494288	1.46e-90	0.0541	0.0731	0.4591
HDLC	rs55747707	A	G	0.194	0.0388463	0.00203535	3.31e-81	0.0591	0.0219	0.006913
HDLC	rs55770587	T	C	0.0387	-0.0319134	0.00431317	1.37e-13	0.0091	0.048	0.8491
HDLC	rs55793253	C	T	0.159	-0.023053	0.00219891	1.03e-25	-0.0016	0.0234	0.9439
HDLC	rs55841050	G	A	0.118	0.0154795	0.0024885	4.96e-10	-0.037	0.0256	0.1477
HDLC	rs55898152	G	A	0.316	-0.0106499	0.00172849	7.21e-10	0.0057	0.0183	0.7554
HDLC	rs56083426	A	G	0.192	-0.0122022	0.00200267	1.11e-09	0.0073	0.0216	0.7339
HDLC	rs56175545	C	T	0.199	-0.0131221	0.00201493	7.39e-11	0.0308	0.0207	0.1363
HDLC	rs56196860	A	C	0.0233	0.0331075	0.00537523	7.31e-10	0.0346	0.0664	0.603
HDLC	rs56208677	T	C	0.0674	0.157523	0.00322123	1e-200	-0.0339	0.0355	0.339
HDLC	rs56213993	C	T	0.295	0.016624	0.00182863	9.82e-20	-0.0259	0.0198	0.1913
HDLC	rs56237989	T	G	0.488	0.0148777	0.00163305	8.21e-20	0.0301	0.0184	0.1017
HDLC	rs56271783	C	G	0.0472	-0.0487094	0.00372862	5.31e-39	0.0152	0.0631	0.8101
HDLC	rs56279768	T	C	0.297	0.0149261	0.00181842	2.24e-16	0.0179	0.0207	0.3886
HDLC	rs56373382	A	T	0.0657	-0.023085	0.0032693	1.65e-12	0.0665	0.0372	0.07362
HDLC	rs56761357	A	C	0.135	-0.0144164	0.00234806	8.27e-10	-0.0182	0.0276	0.5096
HDLC	rs56925758	A	G	0.197	0.0244033	0.00203446	3.78e-33	0.0246	0.0221	0.2656
HDLC	rs5745110	T	C	0.125	0.0153378	0.00240035	1.66e-10	-0.0076	0.0268	0.7761
HDLC	rs5752792	C	T	0.176	-0.0140162	0.00228611	8.73e-10	0.0235	0.024	0.3272
HDLC	rs5753463	A	G	0.0796	-0.0172742	0.00306457	1.73e-08	-0.0301	0.0362	0.4051
HDLC	rs57923091	C	G	0.00833	-0.0497002	0.00895942	2.9e-08	-0.0434	0.0471	0.3567
HDLC	rs580241	G	A	0.242	-0.010873	0.00196843	3.32e-08	-0.0048	0.0358	0.893
HDLC	rs58138751	T	C	0.0523	0.0480823	0.00354301	5.95e-42	-0.0201	0.039	0.6057
HDLC	rs58653754	A	C	0.134	0.0139754	0.00235314	2.87e-09	0.0025	0.0257	0.9222
HDLC	rs5883	T	C	0.0551	0.134354	0.00349293	1e-200	-0.0082	0.0424	0.8474
HDLC	rs59379014	T	C	0.0719	-0.0370031	0.00304761	6.35e-34	-0.0406	0.0341	0.2343
HDLC	rs59770119	G	A	0.419	0.0174992	0.00163884	1.29e-26	0.014	0.0187	0.4529
HDLC	rs59781045	T	C	0.0701	0.0831399	0.00316772	7.95e-152	-0.0017	0.0328	0.9595
HDLC	rs60033497	C	G	0.316	0.00991413	0.00179593	3.38e-08	0.0237	0.0194	0.2231
HDLC	rs601100	A	G	0.146	0.0168453	0.00232441	4.26e-13	-0.0383	0.0268	0.1531
HDLC	rs6012281	A	G	0.3	-0.0152156	0.0021035	4.71e-13	0.0544	0.0242	0.02431
HDLC	rs6018424	T	C	0.198	0.0134822	0.00202596	2.84e-11	-0.0578	0.0371	0.1189
HDLC	rs6029180	G	A	0.301	0.00990371	0.00173187	1.07e-08	-0.0113	0.019	0.5512
HDLC	rs6032254	C	A	0.0788	0.0175076	0.00313242	2.28e-08	-0.0478	0.0342	0.1624
HDLC	rs60570301	A	G	0.121	0.0148726	0.00252378	3.79e-09	-0.0505	0.0262	0.05394
HDLC	rs6063046	G	A	0.27	0.0107946	0.00180063	2.04e-09	-0.0264	0.0202	0.1904
HDLC	rs6065908	T	C	0.187	-0.0550845	0.00204597	1.17e-159	0.0072	0.0232	0.7567
HDLC	rs6088461	T	G	0.425	-0.0189473	0.00166932	7.39e-30	-0.0244	0.0175	0.1624
HDLC	rs6096939	C	G	0.361	0.0111565	0.00167409	2.66e-11	-0.0072	0.0185	0.6963
HDLC	rs6130969	T	G	0.00961	-0.0720067	0.00830219	4.2e-18	0.0184	0.0721	0.7986
HDLC	rs61362984	G	A	0.361	0.0136865	0.00168829	5.2e-16	-0.0267	0.0191	0.1612
HDLC	rs61373376	T	C	0.166	-0.0149299	0.00215707	4.47e-12	0.0158	0.0237	0.5042
HDLC	rs6139651	G	A	0.121	0.0144285	0.00245929	4.44e-09	-0.0183	0.0278	0.511
HDLC	rs61461737	G	A	0.0769	0.0167774	0.0030338	3.2e-08	0.0026	0.0334	0.9388
HDLC	rs61731455	G	A	0.185	0.0128304	0.00206711	5.4e-10	0.0164	0.0237	0.4901
HDLC	rs61772578	G	A	0.116	-0.0163996	0.00252225	7.93e-11	0.0396	0.0247	0.1098
HDLC	rs61854123	A	G	0.241	0.026326	0.00188459	2.41e-44	0.0134	0.0196	0.495
HDLC	rs61941677	G	C	0.13	-0.0596463	0.00244334	1.28e-131	0.009	0.0268	0.7384
HDLC	rs62025680	A	G	0.196	0.0176978	0.00204717	5.38e-18	-0.0287	0.0242	0.2356
HDLC	rs62035546	T	C	0.0967	0.0375064	0.0026471	1.43e-45	0.0024	0.0264	0.9288
HDLC	rs62070804	T	C	0.016	-0.0397409	0.00646595	7.94e-10	0.0306	0.0984	0.7556
HDLC	rs62104048	T	C	0.153	0.0137828	0.00222476	5.82e-10	0.0051	0.0239	0.8314
HDLC	rs62189714	A	C	0.432	0.0100863	0.00167643	1.78e-09	0.0492	0.0186	0.008209
HDLC	rs62243070	A	G	0.308	-0.0104482	0.0017813	4.48e-09	0.0352	0.0198	0.07481
HDLC	rs62271368	A	T	0.0876	-0.0178023	0.00279554	1.91e-10	0.0315	0.0328	0.3367
HDLC	rs62328321	C	T	0.364	-0.0117025	0.00165378	1.48e-12	-0.0084	0.0188	0.6545
HDLC	rs62543565	C	A	0.37	-0.0111845	0.00165907	1.57e-11	0.007	0.0189	0.7128
HDLC	rs62544382	G	T	0.431	-0.00980403	0.00165688	3.28e-09	-0.0046	0.0188	0.8071
HDLC	rs62547093	G	A	0.161	0.0122545	0.00217892	1.86e-08	-0.035	0.0226	0.1218
HDLC	rs62566526	A	G	0.0655	-0.0205515	0.00329506	4.46e-10	-0.007	0.0378	0.8525
HDLC	rs62568179	A	G	0.122	-0.0754624	0.00243484	1e-200	0.0071	0.0267	0.7896
HDLC	rs629301	G	T	0.219	0.0378853	0.00190891	1.18e-87	0.0005	0.021	0.9796
HDLC	rs629819	A	G	0.326	-0.0107412	0.00175248	8.84e-10	0.011	0.0186	0.5562
HDLC	rs634501	A	G	0.243	0.0113157	0.00204161	2.98e-08	-0.0239	0.0224	0.2859
HDLC	rs6439080	T	C	0.384	0.00913652	0.00166493	4.07e-08	0.0045	0.019	0.8143
HDLC	rs647016	T	A	0.145	-0.0124979	0.0022617	3.28e-08	-0.0539	0.0236	0.0226
HDLC	rs6478851	A	G	0.235	-0.0109789	0.00189049	6.34e-09	-0.0419	0.0216	0.05211
HDLC	rs6486121	C	T	0.375	0.0106393	0.00166407	1.62e-10	-0.0182	0.0176	0.3012
HDLC	rs650194	A	G	0.338	-0.0113432	0.00171157	3.42e-11	-0.048	0.0181	0.008058
HDLC	rs6506032	A	G	0.0743	0.0206938	0.00301188	6.39e-12	0.0112	0.0305	0.7128
HDLC	rs653169	A	G	0.323	0.0166452	0.00171499	2.85e-22	0.0136	0.0192	0.4787
HDLC	rs6542680	C	T	0.197	0.0222901	0.00203903	8.13e-28	0.0231	0.0209	0.2699
HDLC	rs6579239	T	C	0.166	0.0166372	0.00216532	1.55e-14	-0.0006	0.0236	0.9797
HDLC	rs6585209	G	C	0.378	-0.010341	0.0016695	5.86e-10	0.0041	0.018	0.8182
HDLC	rs6601924	T	C	0.157	-0.0136799	0.0022238	7.67e-10	-0.0077	0.0245	0.752
HDLC	rs664732	C	G	0.0433	-0.0231437	0.00390566	3.11e-09	0.0012	0.0369	0.9745
HDLC	rs6673334	T	C	0.00991	-0.0470495	0.00819986	9.59e-09	0.0757	0.0771	0.3261
HDLC	rs6691831	G	A	0.257	0.0108132	0.0019127	1.57e-08	0.0454	0.0293	0.1214
HDLC	rs67003112	G	C	0.32	0.0119377	0.00175875	1.14e-11	0.019	0.0199	0.3385
HDLC	rs6710091	G	C	0.351	0.0163528	0.00169403	4.76e-22	-0.0074	0.0181	0.6816
HDLC	rs67141028	A	G	0.0732	-0.0223496	0.00311503	7.24e-13	0.0545	0.0362	0.1321
HDLC	rs6715637	T	G	0.115	-0.0144024	0.00253739	1.38e-08	-0.0185	0.0313	0.5549
HDLC	rs672341	A	G	0.404	0.0136461	0.0016363	7.45e-17	0.0193	0.0175	0.2691
HDLC	rs6728178	A	G	0.238	0.0571916	0.00186573	1e-200	0.0404	0.0198	0.04175
HDLC	rs673335	C	T	0.18	-0.0288654	0.00207169	3.98e-44	0.029	0.0215	0.178
HDLC	rs673375	G	C	0.231	0.0110017	0.00191036	8.46e-09	0.0126	0.0218	0.5634
HDLC	rs6750720	G	C	0.336	0.0120371	0.0016889	1.02e-12	-0.0266	0.0191	0.1635
HDLC	rs67638406	A	G	0.352	0.0123187	0.00170104	4.43e-13	0.0044	0.0199	0.8243
HDLC	rs676387	A	C	0.277	-0.0121881	0.00179545	1.13e-11	0.0225	0.0197	0.2533
HDLC	rs6772271	C	T	0.285	-0.0106579	0.00179402	2.84e-09	-0.0012	0.0202	0.9525
HDLC	rs6773596	T	C	0.192	0.0126772	0.00201856	3.38e-10	0.0131	0.021	0.5337
HDLC	rs6779041	A	G	0.319	-0.00995337	0.00174119	1.09e-08	-0.0294	0.0187	0.1152
HDLC	rs6831339	T	C	0.244	-0.0115534	0.0018588	5.12e-10	0.029	0.0207	0.1602
HDLC	rs6857	T	C	0.169	-0.0682274	0.00215332	1e-200	0.1268	0.023	3.734e-08
[truncated: 5,214 more rows]

## Sheet: Table S3
Table S3. Pleitropic effects of APOE in GWAS Catalog database
SNP	Chr	Position	Region	Mapped Gene	PMID	First author	Phenotype	Discovery	Replication	Reported gene	P
rs429358	19	45411941	19q13.32	APOE	36653479	Kiiskinen T	Medication use for hyperlipidemia (number of purchases)	567,671 European ancestry individuals			<1,00E-300
rs429358	19	45411941	19q13.32	APOE	33589840	Schwartzentruber J	Alzheimer's disease or family history of Alzheimer's disease	472,868 European ancestry individuals		APOE	1e-300
rs429358	19	45411941	19q13.32	APOE	34493870	Wightman DP	Late-onset Alzheimer's disease	90,338 cases, 1,036,225 controls			1e-300
rs429358	19	45422946	19q13.32	APOC1 - APOC1P1	27286809	Ligthart S	C-reactive protein levels or LDL-cholesterol levels (pleiotropy)	65,000 individuals (C-reactive protein), 95,454 individuals (LDL-cholesterol)		APOC1	1e-283
rs429358	19	45416741	19q13.32	APOE - APOC1	36269708	Selvaraj MS	Triglyceride levels in non-type 2 diabetes	402,944 European ancestry individuals			1e-282
rs429358	19	45422946	19q13.32	APOC1 - APOC1P1	27286809	Ligthart S	C-reactive protein levels or total cholesterol levels (pleiotropy)	65,000 individuals (C-reactive protein), 100,184 individuals (total cholesterol)		APOC1	4e-249
rs429358	19	45416741	19q13.32	APOE - APOC1	29875488	Sun BB	CUB and zona pellucida-like domain-containing protein 1 levels (CUZD1.7943.16.3)	3,301 European ancestry individuals			4e-230
rs429358	19	45411941	19q13.32	APOE	34648354	Pietzner M	Tumor protein p53-inducible protein 11 levels	10,708 European ancestry individuals			2e-228
rs429358	19	45411941	19q13.32	APOE	34906840	Trinder M	Familial combined hyperlipidemia defined by Consensus criteria	39,961 British ancestry cases, 309,261 British ancestry controls			3e-226
rs429358	19	45411941	19q13.32	APOE	34648354	Pietzner M	Inactive gamma-glutamyltranspeptidase 2 levels	10,708 European ancestry individuals			4e-225
rs429358	19	45416741	19q13.32	APOE - APOC1	34648354	Pietzner M	Quinone oxidoreductase-like protein 1 levels	10,708 European ancestry individuals			3e-211
rs429358	19	45410002	19q13.32	APOE	33462484	Sinnott-Armstrong N	Apolipoprotein A1 levels	311,601 European ancestry individuals, 5,550 African ancestry individuals, 6,682 South Asian ancestry individuals		NR	4e-191
rs429358	19	45411941	19q13.32	APOE	35078996	Gudjonsson A	Serum levels of protein IRF6	5,367 Icelandic ancestry individuals			2e-186
rs429358	19	45411941	19q13.32	APOE	34648354	Pietzner M	Transmembrane and coiled-coil domains protein 3 levels	10,708 European ancestry individuals			1e-181
rs429358	19	45422946	19q13.32	APOC1 - APOC1P1	27286809	Ligthart S	C-reactive protein levels or triglyceride levels (pleiotropy)	65,000 individuals (C-reactive protein), 96,598 individuals (triglycerides)		APOC1	2e-171
rs429358	19	45422946	19q13.32	APOC1 - APOC1P1	27286809	Ligthart S	C-reactive protein levels or HDL-cholesterol levels (pleiotropy)	65,000 individuals (C-reactive protein), 99,900 individuals (HDL-cholesterol)		APOC1	2e-164
rs429358	19	45411941	19q13.32	APOE	35078996	Gudjonsson A	Serum levels of protein CTF1	5,329 Icelandic ancestry individuals			3e-159
rs429358	19	45411941	19q13.32	APOE	29875488	Sun BB	Protein CEI levels (C5orf38.6378.2.3)	3,301 European ancestry individuals			4e-159
rs429358	19	45416178	19q13.32	APOE - APOC1	35078996	Gudjonsson A	Serum levels of protein TMCC3	5,366 Icelandic ancestry individuals			2e-156
rs429358	19	45416741	19q13.32	APOE - APOC1	34648354	Pietzner M	Keratin, type I cytoskeletal 19 levels	10,708 European ancestry individuals			2e-153
rs429358	19	45422946	19q13.32	APOC1 - APOC1P1	24097068	Willer CJ	Cholesterol, total	94,595 European ancestry individuals	93,982 European ancestry individuals	APOE	1e-149
rs429358	19	45411941	19q13.32	APOE	29875488	Sun BB	Cardiotrophin-1 levels (CTF1.13732.79.3)	3,301 European ancestry individuals			4e-148
rs429358	19	45411941	19q13.32	APOE	35078996	Gudjonsson A	Serum levels of protein MSN	5,364 Icelandic ancestry individuals			2e-127
rs429358	19	45411941	19q13.32	APOE	32678081	Timmers PRHJ	Aging traits (healthspan, parental lifespan or longevity) (multivariate analysis)	at least 837,415 European ancestry individuals		APOE	1e-126
rs429358	19	45416178	19q13.32	APOE - APOC1	35078996	Gudjonsson A	Serum levels of protein GGT2	5,366 Icelandic ancestry individuals			2e-113
rs429358	19	45411941	19q13.32	APOE	34648354	Pietzner M	Pregnancy-specific beta-1-glycoprotein 5 levels	10,708 European ancestry individuals			1e-112
rs429358	19	45411941	19q13.32	APOE	35870639	Surapaneni A	Kinetochore protein Spc25 level in Chronic kidney disease with hypertension and no diabetes (22782_80)	466 African American individuals			4e-112
rs429358	19	45411941	19q13.32	APOE	35078996	Gudjonsson A	Serum levels of protein BIRC2	5,366 Icelandic ancestry individuals			3e-111
rs429358	19	45410002	19q13.32	APOE	33589841	Chia R	Dementia with Lewy bodies	2,591 European ancestry cases, 4,027 European ancestry controls	970 European ancestry cases, 8,928 European ancestry controls		3e-101
rs429358	19	45416178	19q13.32	APOE - APOC1	35078996	Gudjonsson A	Serum levels of protein AKT2	5,356 Icelandic ancestry individuals			1e-100
rs157582	19	45392254	19q13.32	NECTIN2	31719535	Noordam R	LDL cholesterol levels x long total sleep time interaction (2df test)	2,913 African American long sleepers, 358 Chinese ancestry long sleepers, 110 Asian ancestry long sleepers, 7,583 European ancestry long sleepers, 1,036 Hispanic/Latino long sleepers, up to 11,862 African American controls, 1,432 Chinese ancestry controls, 444 Asian ancestry controls, at least 31,744 European ancestry controls, 4,066 Hispanic/Latino controls	at least 214 African American long sleepers, 616 East Asian ancestry long sleepers, up to 6,657 European ancestry long sleepers, 2,457 Hispanic long sleepers, at least 913 African American controls, 2,517 East Asian ancestry controls, up to 26,868 European ancestry controls, 9,870 Hispanic controls	APOE	3e-98
rs429358	19	45410002	19q13.32	APOE	31719535	Noordam R	LDL cholesterol levels x short total sleep time interaction (2df test)	2,974 African American short sleepers, 365 Chinese ancestry short sleepers, 110 Asian ancestry short sleepers, at least 8,230 European ancestry short sleepers, 1,079 Hispanic/Latino short sleepers, 11,801 African American controls, 1,425 Chinese ancestry controls, 444 Asian ancestry controls, at least 31,097 European ancestry controls, 4,023 Hispanic/Latino controls	at least 214 African American short sleepers, 629 East Asian ancestry short sleepers, up to 6,761 European ancestry short sleepers, 2,473 Hispanic short sleepers, at least 913 African American controls, 2,504 East Asian ancestry controls, up to 26,764 European ancestry controls, 9,854 Hispanic controls	APOE	1e-97
rs429358	19	45411941	19q13.32	APOE	29875488	Sun BB	PH and SEC7 domain-containing protein 1 levels (PSD.13055.53.3)	3,301 European ancestry individuals			2e-96
rs429358	19	45411941	19q13.32	APOE	35078996	Gudjonsson A	Serum levels of protein NDE1	5,363 Icelandic ancestry individuals			2e-91
rs429358	19	45416178	19q13.32	APOE - APOC1	35078996	Gudjonsson A	Serum levels of protein TP53I11	5,363 Icelandic ancestry individuals			2e-91
rs429358	19	45416178	19q13.32	APOE - APOC1	35078996	Gudjonsson A	Serum levels of protein CRYZL1	5,363 Icelandic ancestry individuals			4e-89
rs429358	19	45411941	19q13.32	APOE	35870639	Surapaneni A	Tubulin-specific chaperone A level in Chronic kidney disease with hypertension and no diabetes (12501_10)	466 African American individuals			1e-86
rs429358	19	45411941	19q13.32	APOE	30642433	Timmers PR	Parental lifespan	at least 500,193 European ancestry offspring		APOE	3e-83
rs429358	19	45411941	19q13.32	APOE	31473137	Moreno-Grau S	Alzheimer’s disease (clinical subgroup AD++)	2,611 Spanish ancestry cases, 3,289 Spanish ancestry controls		APOE	1e-76
rs429358	19	45411941	19q13.32	APOE	35213538	Richardson TG	Phospholipids to total lipids ratio in very large VLDL	114,160 European ancestry individuals			1e-76
rs429358	19	45411941	19q13.32	APOE	35078996	Gudjonsson A	Serum levels of protein SNRPF	5,356 Icelandic ancestry individuals			2e-76
rs429358	19	45411941	19q13.32	APOE	35213538	Richardson TG	Free cholesterol to total lipids ratio in large VLDL	115,071 European ancestry individuals			3e-76
rs429358	19	45411941	19q13.32	APOE	31473137	Moreno-Grau S	Alzheimer’s disease (clinical subgroup AD+++)	1,854 Spanish ancestry cases, 3,289 Spanish ancestry controls		APOE	1e-75
rs429358	19	45411941	19q13.32	APOE	34648354	Pietzner M	tRNA (guanine-N(7)-)-methyltransferase levels	10,708 European ancestry individuals			3e-75
rs429358	19	45411941	19q13.32	APOE	29227965	Pilling LC	Parental longevity (combined parental attained age, Martingale residuals)	389,166 British ancestry individuals		APOE, APOC1	1e-74
rs429358	19	45411941	19q13.32	APOE	29227965	Pilling LC	Parental longevity (mother's attained age)	412,937 British ancestry individuals		APOE, APOC1	1e-68
rs429358	19	45411941	19q13.32	APOE	35870639	Surapaneni A	Leucine-rich repeat neuronal protein 1 level in Chronic kidney disease with hypertension and no diabetes (11293_14)	466 African American individuals			1e-68
rs429358	19	45411941	19q13.32	APOE	31473137	Moreno-Grau S	Alzheimer’s disease (clinical subgroup AD+)	3,797 Spanish ancestry cases, 3,289 Spanish ancestry controls		APOE	1e-64
rs429358	19	45411941	19q13.32	APOE	34648354	Pietzner M	Platelet-activating factor acetylhydrolase levels	10,708 European ancestry individuals			1e-64
rs429358	19	45411941	19q13.32	APOE	35213538	Richardson TG	Triglyceride levels in medium LDL	115,082 European ancestry individuals			1e-64
rs429358	19	45411941	19q13.32	APOE	34648354	Pietzner M	Neutrophil collagenase levels	10,708 European ancestry individuals			1e-62
rs429358	19	45411941	19q13.32	APOE	35078996	Gudjonsson A	Serum levels of protein C5orf38	5,357 Icelandic ancestry individuals			1e-61
rs429358	19	45411941	19q13.32	APOE	36764567	Davyson E	Free cholesterol to total lipids in large VLDL percentage (UKB data field 23592)	88,321 European ancestry individuals			1e-59
rs429358	19	45411941	19q13.32	APOE	32888494	Vuckovic D	Red cell distribution width	408,112 British individuals		APOE	2e-59
rs429358	19	45411941	19q13.32	APOE	35213538	Richardson TG	Triglyceride levels in large LDL	115,082 European ancestry individuals			3e-58
rs429358	19	45411941	19q13.32	APOE	35213538	Richardson TG	Triglyceride levels in LDL	115,082 European ancestry individuals			1e-57
rs429358	19	45411941	19q13.32	APOE	31484785	Wright KM	Parental longevity (mother's age at death or mother's attained age)	up to 699,000 individuals		APOE	4e-57
rs429358	19	45411941	19q13.32	APOE	31413261	Deelen J	Longevity (age >90th survival percentile)	11,262 European ancestry cases, 25,483 European ancestry controls	2,557 European ancestry cases, 4,987 European ancestry controls	APOE	1e-56
rs429358	19	45411941	19q13.32	APOE	33972514	Pazoki R	Liver enzyme levels (alanine transaminase)	437,267 European ancestry individuals	315,572 European ancestry individuals	APOE	1e-56
rs429358	19	45418790	19q13.32	APOC1	35213538	Richardson TG	Triglyceride levels in very small VLDL	115,082 European ancestry individuals			2e-54
rs429358	19	45411941	19q13.32	APOE	34594039	Sakaue S	C-reactive protein	83,025 East Asian ancestry individuals			2e-53
rs429358	19	45411941	19q13.32	APOE	35078996	Gudjonsson A	Serum levels of protein AIMP1	5,349 Icelandic ancestry individuals			3e-53
rs429358	19	45416178	19q13.32	APOE - APOC1	35213538	Richardson TG	Triglyceride levels in small LDL	115,082 European ancestry individuals			1e-52
rs429358	19	45411941	19q13.32	APOE	35078996	Gudjonsson A	Serum levels of protein PSD	5,348 Icelandic ancestry individuals			4e-52
rs429358	19	45418790	19q13.32	APOC1	35213538	Richardson TG	Triglyceride levels in very large HDL	115,082 European ancestry individuals			1e-51
rs429358	19	45411941	19q13.32	APOE	35213538	Richardson TG	Cholesteryl ester levels in medium HDL	115,082 European ancestry individuals			2e-50
rs429358	19	45411941	19q13.32	APOE	36764567	Davyson E	Triglycerides in large LDL (UKB data field 23536)	88,329 European ancestry individuals			2e-50
rs429358	19	45411941	19q13.32	APOE	29860282	Scelsi MA	Cortical amyloid beta load	936 European ancestry individuals		APOE4	3e-50
rs429358	19	45411941	19q13.32	APOE	36066633	Jansen IE	Cerebrospinal fluid amyloid beta 42 levels in normal amyloid levels	3,182 European ancestry individuals			1e-47
rs429358	19	45416178	19q13.32	APOE - APOC1	33462484	Sinnott-Armstrong N	Aspartate aminotransferase to alanine aminotransferase ratio	341,165 European ancestry individuals, 5,981 African ancestry individuals, 7,309 South Asian ancestry individuals		NR	1e-47
rs157582	19	45392254	19q13.32	NECTIN2	25188341	Beecham GW	Neuritic plaque	up to 4,232 individuals		PVRL2	3e-47
rs429358	19	45411941	19q13.32	APOE	29458411	Chung J	Neuritic plaques or neurofibrillary tangles (pleiotropy)	3,135 European ancestry Alzheimer's disease cases, 463 European ancestry controls		APOE	3e-47
rs429358	19	45411941	19q13.32	APOE	32888494	Vuckovic D	Mean spheric corpuscular volume	408,112 British individuals		APOE	2e-46
rs429358	19	45416178	19q13.32	APOE - APOC1	36764567	Davyson E	Triglycerides in very large HDL (UKB data field 23557)	88,329 European ancestry individuals			2e-46
rs429358	19	45411941	19q13.32	APOE	35213538	Richardson TG	Cholesterol levels in medium HDL	115,082 European ancestry individuals			2e-45
rs429358	19	45411941	19q13.32	APOE	36614910	Chung J	Age-related macular degeneration or COVID-19 critical illness (MTAG)	16,144 European ancestry AMD cases, 5,101 European ancestry COVID-19 critical illness cases, 1,401,064 European ancestry controls			1e-44
rs429358	19	45411941	19q13.32	APOE	36614910	Chung J	Age-related macular degeneration or COVID-19 infection (MTAG)	16,144 European ancestry AMD cases, 38,984 European ancestry COVID-19 infection cases, 1,662,607 European ancestry controls			2e-44
rs429358	19	45411941	19q13.32	APOE	36614910	Chung J	Age-related macular degeneration or COVID-19 hospitalization (MTAG)	16,144 European ancestry AMD cases, 9,986 European ancestry COVID-19 hospitalization cases, 1,895,495 European ancestry controls			2e-44
rs429358	19	45411941	19q13.32	APOE	35213538	Richardson TG	Triglycerides to total lipids ratio in large VLDL	115,071 European ancestry individuals			1e-43
rs429358	19	45411941	19q13.32	APOE	30979435	Lo MT	Alzheimer's disease (onset at age over 80)	2,399 European ancestry cases, 4,160 European ancestry controls		APOE	4e-43
rs429358	19	45411941	19q13.32	APOE	36764567	Davyson E	Cholesteryl esters in medium HDL (UKB data field 23569)	88,329 European ancestry individuals			4e-43
rs429358	19	45411941	19q13.32	APOE	26691988	Fritsche LG	Advanced age-related macular degeneration	16,144 European ancestry cases, 17,832 European ancestry controls	473 Asian ancestry cases, 1,099 Asian ancestry controls, 52 African ancestry cases, 361 African ancestry cases, 254 other non-European ancestry cases, 694 other non-European ancestry controls	APOE	2e-42
rs429358	19	45411941	19q13.32	APOE	36764567	Davyson E	Phospholipids to total lipids in large LDL percentage (UKB data field 23614)	88,329 European ancestry individuals			2e-42
rs429358	19	45422946	19q13.32	APOC1 - APOC1P1	35213538	Richardson TG	Cholesterol levels in very large VLDL	115,082 European ancestry individuals			1e-41
rs429358	19	45411941	19q13.32	APOE	34814699	Katz DH	Apolipoprotein E levels	1,852 African American or Afro-Caribbean individuals	1,688 African American or Afro-Caribbean, Hispanic or Latin American, Asian ancestry, European ancestry individuals		1e-39
rs429358	19	45422946	19q13.32	APOC1 - APOC1P1	17474819	Coon KD	Alzheimer's disease (late onset)	664 European ancestry cases, 422 European ancestry controls		APOE	1e-39
rs429358	19	45422160	19q13.32	APOC1	35213538	Richardson TG	Cholesteryl ester levels in large VLDL	115,082 European ancestry individuals			2e-39
rs429358	19	45422946	19q13.32	APOC1 - APOC1P1	35213538	Richardson TG	Total lipid levels in VLDL	115,082 European ancestry individuals			3e-39
rs157582	19	45392254	19q13.32	NECTIN2	25188341	Beecham GW	Dementia and core Alzheimer's disease neuropathologic changes	up to 3,887 cases, up to 1,027 controls		PVRL2	3e-38
rs429358	19	45418790	19q13.32	APOC1	35213538	Richardson TG	Triglyceride levels in small VLDL	115,082 European ancestry individuals			3e-38
rs429358	19	45411941	19q13.32	APOE	36474045	Aragam KG	Coronary artery disease	181,522 European ancestry, unknown cases, 984,168 European ancestry, unknown controls			4e-38
rs429358	19	45411941	19q13.32	APOE	30239722	Pulit SL	Waist-hip ratio	697,734 European ancestry individuals			4e-37
rs429358	19	45411941	19q13.32	APOE	31719535	Noordam R	HDL cholesterol levels x short total sleep time interaction (2df test)	3,007 African American short sleepers, 369 Chinese ancestry short sleepers, 114 Asian ancestry short sleepers, at least 8,474 European ancestry short sleepers, 1,082 Hispanic/Latino short sleepers, up to 11,901 African American controls, 1,444 Chinese ancestry controls, 452 Asian ancestry controls, at least 31,567 European ancestry controls, 4,047 Hispanic/Latino controls	up to 221 African American short sleepers, 629 East Asian ancestry short sleepers, up to 9,585 European ancestry short sleepers, 2,517 Hispanic short sleepers, at least 925 African American controls, 2,504 East Asian ancestry controls, up to 38,027 European ancestry controls, 10,061 Hispanic controls	APOC1	4e-37
rs429358	19	45411941	19q13.32	APOE	31413261	Deelen J	Longevity (age >99th survival percentile)	3,484 European ancestry cases, 2,178 East Asian ancestry cases, 25,483 European ancestry controls, 2,299 East Asian ancestry controls		APOE	1e-36
rs429358	19	45411941	19q13.32	APOE	37365406	Hindley G	Personality traits or cognitive traits (multivariate analysis)	337,125 British ancestry individuals			1e-36
rs429358	19	45418790	19q13.32	APOC1	36764567	Davyson E	Triglycerides in small VLDL (UKB data field 23515)	88,329 European ancestry individuals			1e-36
rs429358	19	45411941	19q13.32	APOE	36376304	Koskeridis F	Body mass index (MTAG)	694,649 European ancestry individuals			3e-36
rs429358	19	45422946	19q13.32	APOC1 - APOC1P1	24688116	Deelen J	Longevity (90 years and older)	5,406 European ancestry cases, 15,112 European ancestry controls	7,330 European ancestry cases, 61,156 European ancestry controls	APOE	3e-36
rs429358	19	45422946	19q13.32	APOC1 - APOC1P1	35086473	Lee B	Amyloid (PET imaging) (baseline)	1,576 European ancestry individuals			1e-35
rs157582	19	45392254	19q13.32	NECTIN2	31719535	Noordam R	HDL cholesterol levels x long total sleep time interaction (2df test)	2,933 African American long sleepers, 364 Chinese ancestry long sleepers, 112 Asian ancestry long sleepers, up to 7,870 European ancestry long sleepers, 1,038 Hispanic/Latino long sleepers, up to 11,975 African American controls, 1,449 Chinese ancestry controls, 454 Asian ancestry controls, at least 32,171 European ancestry controls, 4,091 Hispanic/Latino controls	at least 217 African American long sleepers, 616 East Asian ancestry long sleepers, up to 9,486 European ancestry long sleepers, 2,515 Hispanic long sleepers, at least 929 African American controls, 2,517 East Asian ancestry controls, up to 38,126 European ancestry controls, 10,063 Hispanic controls	APOC1	2e-35
rs429358	19	45416741	19q13.32	APOE - APOC1	35078996	Gudjonsson A	Serum levels of protein GSTM1	5,355 Icelandic ancestry individuals			2e-35
rs429358	19	45411941	19q13.32	APOE	34814699	Katz DH	Apolipoprotein E (isoform E3) levels	1,852 African American or Afro-Caribbean individuals	1,688 African American or Afro-Caribbean, Hispanic or Latin American, Asian ancestry, European ancestry individuals		1e-34
rs429358	19	45411941	19q13.32	APOE	29875488	Sun BB	Estrogen sulfotransferase levels (SULT1E1.9878.3.3)	3,301 European ancestry individuals			3e-34
rs429358	19	45418790	19q13.32	APOC1	36764567	Davyson E	Average diameter for VLDL particles (UKB data field 23431)	88,329 European ancestry individuals			1e-33
rs429358	19	45411941	19q13.32	APOE	36764567	Davyson E	Triglycerides to total lipids in large VLDL percentage (UKB data field 23593)	88,321 European ancestry individuals			2e-33
rs429358	19	45411941	19q13.32	APOE	28322283	Chibnik LB	Neuropathologic traits (pleiotropy)	909 European ancestry individuals	369 individuals	NR	3e-33
rs429358	19	45411941	19q13.32	APOE	33223526	Hong S	Amyloid pathology	890 European ancestry individuals	578 European ancestry individuals		4e-33
rs429358	19	45411941	19q13.32	APOE	29860282	Scelsi MA	Alzheimer's disease progression score	944 European ancestry individuals		APOE	4e-33
rs429358	19	45416178	19q13.32	APOE - APOC1	34648354	Pietzner M	Neuronal pentraxin-2 levels	10,708 European ancestry individuals			1e-31
rs429358	19	45411941	19q13.32	APOE	36419087	Lee G	Dyslipidemia	15,054 Korean ancestry cases, 37,395 Korean ancestry controls	5,052 Korean ancestry cases, 6,096 Korean ancestry controls		2e-31
rs429358	19	45422946	19q13.32	APOC1 - APOC1P1	35213538	Richardson TG	Free cholesterol levels in large VLDL	115,082 European ancestry individuals			2e-31
rs429358	19	45411941	19q13.32	APOE	31497858	Dumitrescu L	Neurofibrillary tangles	2,701 European ancestry men		APOE	3e-31
rs429358	19	45416178	19q13.32	APOE - APOC1	35213538	Richardson TG	Triglyceride levels in IDL	115,082 European ancestry individuals			4e-31
rs429358	19	45411941	19q13.32	APOE	34128465	Liu Y	Percent liver fat	32,858 European ancestry individuals		APOE	1e-30
rs429358	19	45411941	19q13.32	APOE	31055733	Nazarian A	Alzheimer's disease in hypertension-negative individuals	796 European ancestry cases, 4,010 European ancestry controls		TOMM40, PVRL2, APOE, APOC1, BCAM	2e-30
rs429358	19	45411941	19q13.32	APOE	36402844	van der Meer D	Liver proton density fat fraction	33,235 European ancestry individuals			2e-29
rs429358	19	45410002	19q13.32	APOE	28247064	Deming Y	Cerebrospinal T-tau levels	3,146 individuals		APOE, APOC1, TOMM40, PVRL2	4e-29
rs429358	19	45411941	19q13.32	APOE	29227965	Pilling LC	Parental longevity (father's attained age)	415,311 British ancestry individuals		APOE, APOC1	2e-28
rs429358	19	45411941	19q13.32	APOE	34610981	Li-Gao R	Fasting phospholipid levels in medium LDL	4,734 individuals			2e-28
rs429358	19	45411941	19q13.32	APOE	33948810	Gurinovich A	Longevity (100 years and older)	1,320 European ancestry cases, 2,899 European ancestry controls	312 Ashkenazi Jewish ancestry cases, 638 Ashkenazi Jewish ancestry controls	APOE	3e-28
rs429358	19	45422946	19q13.32	APOC1 - APOC1P1	35086473	Lee B	Alzheimer's disease assessment scale (6 month visit)	1,576 European ancestry individuals			2e-27
rs429358	19	45411941	19q13.32	APOE	34610981	Li-Gao R	Fasting free cholesterol in medium LDL	4,734 individuals			4e-27
rs429358	19	45422846	19q13.32	APOC1 - APOC1P1	32888493	Chen MH	Mean corpuscular hemoglobin concentration	491,553 European ancestry individuals		NR	4e-27
rs429358	19	45422946	19q13.32	APOC1 - APOC1P1	22054870	De Jager PL	Cognitive decline	749 European ancestry individuals	1,562 European ancestry individuals, 717 cases	APOE, TOMM40	4e-27
rs429358	19	45411941	19q13.32	APOE	32541925	Vujkovic M	Type 2 diabetes	148,726 European ancestry cases, 24,646 African American cases, 8,616 Hispanic cases, 46,511 Asian ancestry cases, 965,732 European ancestry controls, 31,446 African American controls, 11,829 Hispanic controls, 169,776 Asian ancestry controls		NR	2e-26
rs429358	19	45411941	19q13.32	APOE	34610981	Li-Gao R	Fasting total cholesterol in medium LDL	4,734 individuals			2e-26
rs429358	19	45422160	19q13.32	APOC1	35213538	Richardson TG	Monounsaturated fatty acid levels	115,006 European ancestry individuals			2e-26
rs429358	19	45422946	19q13.32	APOC1 - APOC1P1	24688116	Deelen J	Longevity (85 years and older)	7,729 European ancestry cases, 16,121 European ancestry controls	13,060 European ancestry cases, 61,156 European ancestry controls	APOE	2e-26
rs429358	19	45411941	19q13.32	APOE	34610981	Li-Gao R	Fasting cholesterol esters in large LDL	4,734 individuals			3e-26
rs429358	19	45411941	19q13.32	APOE	29875488	Sun BB	PDZK1-interacting protein 1 levels (PDZK1IP1.8260.13.3)	3,301 European ancestry individuals			3e-26
rs429358	19	45416178	19q13.32	APOE - APOC1	35078996	Gudjonsson A	Serum levels of protein HDAC8	5,352 Icelandic ancestry individuals			3e-26
rs429358	19	45411941	19q13.32	APOE	34610981	Li-Gao R	Fasting phospholipid levels in small LDL	4,734 individuals			4e-26
rs429358	19	45411941	19q13.32	APOE	34610981	Li-Gao R	Fasting cholesterol esters in medium LDL	4,734 individuals			4e-26
rs429358	19	45411941	19q13.32	APOE	34648354	Pietzner M	Cysteine-rich protein 1 levels	10,708 European ancestry individuals			4e-26
rs429358	19	45411941	19q13.32	APOE	34610981	Li-Gao R	Fasting cholesterol esters in small LDL	4,734 individuals			1e-25
rs429358	19	45411941	19q13.32	APOE	34610981	Li-Gao R	Fasting total cholesterol in LDL	4,734 individuals			1e-25
rs429358	19	45411941	19q13.32	APOE	34610981	Li-Gao R	Postprandial cholesterol esters in IDL	4,348 individuals			1e-25
rs429358	19	45411941	19q13.32	APOE	34610981	Li-Gao R	Postprandial phospholipid levels in medium LDL	4,348 individuals			1e-25
rs429358	19	45411941	19q13.32	APOE	29875488	Sun BB	Beta-soluble NSF attachment protein levels (NAPB.12655.30.3)	3,301 European ancestry individuals			1e-25
rs429358	19	45415935	19q13.32	APOE - APOC1	35213538	Richardson TG	Total lipid levels in HDL	115,082 European ancestry individuals			1e-25
rs429358	19	45411941	19q13.32	APOE	33223526	Hong S	Amyloid status (abnormal vs normal)	455 European ancestry cases, 416 European ancestry controls	361 European ancestry cases, 257 European ancestry controls		2e-25
rs429358	19	45416178	19q13.32	APOE - APOC1	35078996	Gudjonsson A	Serum levels of protein ARFGAP1	5,356 Icelandic ancestry individuals			2e-25
rs429358	19	45422946	19q13.32	APOC1 - APOC1P1	27790247	He L	Age-related disease endophenotypes	9,618 European ancestry individuals	19,796 European ancestry individuals	NR	2e-25
rs429358	19	45411941	19q13.32	APOE	34610981	Li-Gao R	Postprandial cholesterol esters in large LDL	4,348 individuals			3e-25
rs429358	19	45411941	19q13.32	APOE	34119372	Lord J	Plasma p-tau181 levels	1,153 European ancestry individuals			3e-25
rs429358	19	45422946	19q13.32	APOC1 - APOC1P1	35086473	Lee B	Amyloid (PET imaging) (24 month visit)	1,576 European ancestry individuals			4e-25
rs429358	19	45411941	19q13.32	APOE	34610981	Li-Gao R	Postprandial total lipids in medium LDL	4,348 individuals			1e-24
rs429358	19	45411941	19q13.32	APOE	29875488	Sun BB	Nuclear receptor-binding protein levels (NRBP1.12616.45.3)	3,301 European ancestry individuals			1e-24
rs429358	19	45418790	19q13.32	APOC1	35078996	Gudjonsson A	Serum levels of protein TOM1L1	5,340 Icelandic ancestry individuals			1e-24
rs429358	19	45422946	19q13.32	APOC1 - APOC1P1	35086473	Lee B	Alzheimer's disease assessment scale (24 month visit)	1,576 European ancestry individuals			1e-24
rs429358	19	45422946	19q13.32	APOC1 - APOC1P1	35213538	Richardson TG	Saturated fatty acid levels	115,006 European ancestry individuals			1e-24
rs429358	19	45411941	19q13.32	APOE	34610981	Li-Gao R	Fasting remnant cholesterol	4,734 individuals			2e-24
rs429358	19	45411941	19q13.32	APOE	34610981	Li-Gao R	Fasting total cholesterol in IDL	4,734 individuals			2e-24
rs429358	19	45411941	19q13.32	APOE	34610981	Li-Gao R	Postprandial total cholesterol in medium LDL	4,348 individuals			2e-24
rs429358	19	45411941	19q13.32	APOE	34610981	Li-Gao R	Postprandial medium LDL particle concentration	4,348 individuals			2e-24
rs429358	19	45411941	19q13.32	APOE	35810165	Westerman KE	Alanine aminotransferase levels	5,694 African ancestry individuals, 1,988 East Asian ancestry individuals, 336,298 European ancestry individuals, 6,036 South Asian ancestry individuals			2e-24
rs429358	19	45415935	19q13.32	APOE - APOC1	35213538	Richardson TG	Free cholesterol levels in medium HDL	115,082 European ancestry individuals			2e-24
rs429358	19	45411941	19q13.32	APOE	34610981	Li-Gao R	Postprandial total lipids in small LDL	4,348 individuals			3e-24
rs429358	19	45411941	19q13.32	APOE	34610981	Li-Gao R	Postprandial small LDL particle concentration	4,348 individuals			3e-24
rs429358	19	45411941	19q13.32	APOE	34610981	Li-Gao R	Postprandial total cholesterol in LDL	4,348 individuals			3e-24
rs429358	19	45411941	19q13.32	APOE	34610981	Li-Gao R	Postprandial cholesterol esters in medium LDL	4,348 individuals			3e-24
rs429358	19	45411941	19q13.32	APOE	35078996	Gudjonsson A	Serum levels of protein APOB	5,366 Icelandic ancestry individuals			3e-24
rs429358	19	45418790	19q13.32	APOC1	36764567	Davyson E	Concentration of very large VLDL particles (UKB data field 23488)	88,329 European ancestry individuals			3e-24
rs429358	19	45422846	19q13.32	APOC1 - APOC1P1	26830138	Herold C	Alzheimer disease and age of onset	2,478 European ancestry cases, 979 ancestry controls both from the same 1,070 families		Intergenic	3e-24
rs429358	19	45411941	19q13.32	APOE	34610981	Li-Gao R	Fasting phospholipid levels in large LDL	4,734 individuals			4e-24
rs429358	19	45411941	19q13.32	APOE	34610981	Li-Gao R	Postprandial free cholesterol in small LDL	4,348 individuals			4e-24
rs429358	19	45411941	19q13.32	APOE	35078996	Gudjonsson A	Serum levels of protein CKAP2	5,351 Icelandic ancestry individuals			4e-24
rs429358	19	45422946	19q13.32	APOC1 - APOC1P1	35213538	Richardson TG	Concentration of large VLDL particles	115,082 European ancestry individuals			4e-24
rs157582	19	45396219	19q13.32	TOMM40	28641921	Li J	Cerebrospinal fluid AB1-42 levels	113 European ancestry Alzheimer's disease cases, 207 European ancestry individuals with late mild cognitive impairment, 239 European ancestry individuals with early mild cognitive impairment, 85 European ancestry individuals with significant memory concern, 199 European ancestry controls.		TOMM40	1e-23
rs429358	19	45411941	19q13.32	APOE	34610981	Li-Gao R	Postprandial total cholesterol in small LDL	4,348 individuals			1e-23
rs429358	19	45411941	19q13.32	APOE	34610981	Li-Gao R	Postprandial large LDL particle concentration	4,348 individuals			1e-23
rs429358	19	45411941	19q13.32	APOE	35585065	May-Wilson S	F-savour/caloric food liking (derived food-liking factor)	158,684 European ancestry individuals			1e-23
rs429358	19	45416178	19q13.32	APOE - APOC1	36066633	Jansen IE	Cerebrospinal fluid amyloid beta 42 levels in abnormal amyloid levels	3,775 European ancestry individuals			1e-23
rs429358	19	45416178	19q13.32	APOE - APOC1	32042192	Ruth KS	Sex hormone-binding globulin levels	370,125 European ancestry individuals		NR	1e-23
rs429358	19	45411941	19q13.32	APOE	34610981	Li-Gao R	Postprandial total cholesterol in IDL	4,348 individuals			2e-23
rs429358	19	45411941	19q13.32	APOE	34610981	Li-Gao R	Postprandial total lipids in large LDL	4,348 individuals			2e-23
rs429358	19	45411941	19q13.32	APOE	35078996	Gudjonsson A	Serum levels of protein CRP	5,368 Icelandic ancestry individuals			2e-23
rs429358	19	45411941	19q13.32	APOE	35213538	Richardson TG	3-Hydroxybutyrate levels	113,594 European ancestry individuals			2e-23
rs429358	19	45416178	19q13.32	APOE - APOC1	35213538	Richardson TG	Phospholipid levels in very large VLDL	115,082 European ancestry individuals			2e-23
rs429358	19	45418790	19q13.32	APOC1	36764567	Davyson E	Free cholesterol in very large VLDL (UKB data field 23493)	88,329 European ancestry individuals			2e-23
rs429358	19	45422946	19q13.32	APOC1 - APOC1P1	35086473	Lee B	Functional activities questionnaire (24 month visit)	1,576 European ancestry individuals			2e-23
rs429358	19	45424351	19q13.32	APOC1 - APOC1P1	35585065	May-Wilson S	F-fatty/dairy food liking (derived food-liking factor)	159,335 European ancestry individuals			2e-23
rs157582	19	45392254	19q13.32	NECTIN2	30595370	Kichaev G	Body mass index	approximately 458,000 European ancestry individuals			3e-23
rs429358	19	45411941	19q13.32	APOE	34610981	Li-Gao R	Fasting IDL particle concentration	4,734 individuals			3e-23
rs429358	19	45411941	19q13.32	APOE	34610981	Li-Gao R	Postprandial cholesterol esters in small LDL	4,348 individuals			3e-23
rs429358	19	45411941	19q13.32	APOE	34610981	Li-Gao R	Postprandial remnant cholesterol	4,348 individuals			3e-23
rs429358	19	45411941	19q13.32	APOE	34610981	Li-Gao R	Postprandial IDL particle concentration	4,348 individuals			3e-23
rs429358	19	45416178	19q13.32	APOE - APOC1	35213538	Richardson TG	Concentration of very large VLDL particles	115,082 European ancestry individuals			3e-23
rs429358	19	45411941	19q13.32	APOE	35585065	May-Wilson S	F-meat liking (derived food-liking factor)	158,509 European ancestry individuals			4e-23
rs429358	19	45410002	19q13.32	APOE	33462484	Sinnott-Armstrong N	Estimated glomerular filtration rate	342,376 European ancestry individuals, 6,016 African ancestry individuals, 7,339 South Asian ancestry individuals		NR	1e-22
rs429358	19	45411941	19q13.32	APOE	34610981	Li-Gao R	Postprandial phospholipid levels in small LDL	4,348 individuals			1e-22
rs429358	19	45418790	19q13.32	APOC1	36764567	Davyson E	Total lipids in very large VLDL (UKB data field 23489)	88,329 European ancestry individuals			1e-22
rs429358	19	45422946	19q13.32	APOC1 - APOC1P1	27790247	He L	Age-related diseases, mortality and associated endophenotypes	9,618 European ancestry individuals	19,796 European ancestry individuals	NR	1e-22
rs429358	19	45422946	19q13.32	APOC1 - APOC1P1	35086473	Lee B	Global cognition (Clinical Dementia Rating Scale Sum of Boxes) (24 month visit)	1,576 European ancestry individuals			1e-22
rs429358	19	45411941	19q13.32	APOE	34610981	Li-Gao R	Fasting esterified cholesterol	4,734 individuals			2e-22
rs429358	19	45411941	19q13.32	APOE	33095540	Sherman BT	High-sensitivity C-reactive protein levels in HIV infection	4,675 European ancestry individuals, 1,732 African ancestry individuals, 645 Admixed American individuals		APOE	2e-22
rs429358	19	45422946	19q13.32	APOC1 - APOC1P1	33462484	Sinnott-Armstrong N	Cystatin C levels	342,399 European ancestry individuals, 6,015 African ancestry individuals, 7,338 South Asian ancestry individuals		NR	2e-22
rs157582	19	45395714	19q13.32	TOMM40	35870639	Surapaneni A	MOB-like protein phocein level in Chronic kidney disease with hypertension and no diabetes (19332_1)	466 African American individuals			3e-22
rs429358	19	45410002	19q13.32	APOE	31217584	Wojcik GL	Low density lipoprotein cholesterol levels	9,720 African American individuals, 17,373 Hispanic/Latino individuals, 2,316 Asian ancestry individuals, 1,900 Native Hawaiian ancestry individuals, 591 Native American ancestry individuals, 321 individuals		NR	3e-22
rs429358	19	45411941	19q13.32	APOE	34610981	Li-Gao R	Fasting linoleic acid (18:2)	4,734 individuals			3e-22
rs157582	19	45392254	19q13.32	NECTIN2	34648354	Pietzner M	Retinol dehydrogenase 16 levels	10,708 European ancestry individuals			4e-22
rs157582	19	45396219	19q13.32	TOMM40	26582766	Lu X	Triglycerides	8,344 Han Chinese ancestry individuals	14,739 Han Chinese ancestry individuals	APOE	4e-22
rs429358	19	45411941	19q13.32	APOE	33532862	Hartiala JA	Myocardial infarction	14,825 European ancestry cases, 44,000 European and unknown ancestry cases, 2,680 cases, 380,970 European ancestry controls, 123,504 European and unknown ancestry controls, 73,242 controls		APOE	4e-22
rs429358	19	45422946	19q13.32	APOC1 - APOC1P1	35213538	Richardson TG	Phospholipid levels in large VLDL	115,082 European ancestry individuals			4e-22
rs429358	19	45411941	19q13.32	APOE	34610981	Li-Gao R	Fasting free cholesterol in large LDL	4,734 individuals			1e-21
rs429358	19	45411941	19q13.32	APOE	34610981	Li-Gao R	Postprandial cholesterol esters in very small VLDL	4,348 individuals			1e-21
rs429358	19	45422946	19q13.32	APOC1 - APOC1P1	35086473	Lee B	Cerebrospinal fluid t-tau levels (baseline)	1,576 European ancestry individuals			1e-21
rs429358	19	45411941	19q13.32	APOE	34610981	Li-Gao R	Postprandial total lipids in very small VLDL	4,348 individuals			2e-21
rs429358	19	45416178	19q13.32	APOE - APOC1	32042192	Ruth KS	Sex hormone-binding globulin levels adjusted for BMI	368,929 European ancestry individuals		NR	2e-21
rs157582	19	45392254	19q13.32	NECTIN2	25188341	Beecham GW	Cerebral amyloid angiopathy	1,673 cases, 1,134 controls		PVRL2	3e-21
rs429358	19	45411941	19q13.32	APOE	34610981	Li-Gao R	Postprandial total cholesterol in very small VLDL	4,348 individuals			3e-21
rs429358	19	45416741	19q13.32	APOE - APOC1	35050183	Hysi PG	Linoleoyl-arachidonoyl-glycerol (18:2/20:4) [1] levels	8,809 European ancestry individuals			3e-21
rs429358	19	45411941	19q13.32	APOE	34610981	Li-Gao R	Fasting serum total cholesterol	4,734 individuals			4e-21
rs429358	19	45411941	19q13.32	APOE	34610981	Li-Gao R	Fasting phospholipid levels in IDL	4,734 individuals			4e-21
rs429358	19	45411941	19q13.32	APOE	32888494	Vuckovic D	Mean reticulocyte volume	408,112 British individuals		APOE	4e-21
rs429358	19	45416178	19q13.32	APOE - APOC1	29875488	Sun BB	Glutathione S-transferase Mu 1 levels (GSTM1.7239.9.3)	3,301 European ancestry individuals			4e-21
rs157582	19	45394969	19q13.32	TOMM40	37277458	Vosberg DE	Multi-trait sum score	141,980 European ancestry males			1e-20
rs429358	19	45411941	19q13.32	APOE	34610981	Li-Gao R	Fasting omega-6 fatty acids	4,734 individuals			1e-20
rs429358	19	45411941	19q13.32	APOE	28322283	Chibnik LB	Diffuse plaques	909 European ancestry individuals	369 individuals		1e-20
rs429358	19	45411941	19q13.32	APOE	33563987	Tyrrell J	Acceptance of an invitation to participate in a mental health questionnaire	146,074 European ancestry cases, 148,713 European ancestry controls		NR	1e-20
rs429358	19	45411941	19q13.32	APOE	27029810	Joshi PK	Mortality	138,536 British ancestry mothers, 133,545 British ancestry fathers	24,168 European ancestry individuals, 681 African ancestry individuals, 962 Afro-Caribbean individuals, 1,613 South Asian ancestry individuals, 338 Chinese ancestry individuals	APOE	1e-20
rs429358	19	45411941	19q13.32	APOE	29875488	Sun BB	Epididymal-specific lipocalin-10 levels (LCN10.13007.66.3)	3,301 European ancestry individuals			1e-20
rs157582	19	45392254	19q13.32	NECTIN2	30361487	Yan Q	Cerebral amyloid deposition (PET imaging)	983 European ancestry individuals	NR	PVRL2	2e-20
rs429358	19	45410002	19q13.32	APOE	31484785	Wright KM	Parental longevity (father's age at death or father's attained age)	up to 699,000 European ancestry individuals		NR	2e-20
rs429358	19	45416741	19q13.32	APOE - APOC1	29875488	Sun BB	TOM1-like protein 1 levels (TOM1L1.13652.2.3)	3,301 European ancestry individuals			2e-20
rs429358	19	45418790	19q13.32	APOC1	35654975	Vujkovic M	Chronic elevation of alanine aminotransferase (cALT) levels	95,472 European ancestry cases, 68,725 European ancestry controls, 23,977 African American cases, 13,387 African American controls, 7,650 Hispanic cases, 7,468 Hispanic controls, 1,088 Asian ancestry cases, 828 Asian ancestry controls			2e-20
rs429358	19	45422946	19q13.32	APOC1 - APOC1P1	33462484	Sinnott-Armstrong N	Creatinine levels	342,376 European ancestry individuals, 6,016 African ancestry individuals, 7,339 South Asian ancestry individuals		NR	2e-20
rs157582	19	45396219	19q13.32	TOMM40	30319691	Liu C	Cerebrospinal fluid p-Tau181p:AB1-42 ratio	235 early mild cognitive impairment cases, 249 late mild cognitive impairment cases, 47 Alzheimer's disease cases, 281 controls.		TOMM40	3e-20
rs429358	19	45411941	19q13.32	APOE	34610981	Li-Gao R	Fasting polyunsaturated fatty acids	4,734 individuals			3e-20
rs429358	19	45411941	19q13.32	APOE	34610981	Li-Gao R	Postprandial phospholipid levels in very small VLDL	4,348 individuals			1e-19
rs429358	19	45411941	19q13.32	APOE	29875488	Sun BB	ADP-ribosylation factor-like protein 1 levels (ARL1.12392.30.3)	3,301 European ancestry individuals			1e-19
rs429358	19	45411941	19q13.32	APOE	36150907	Hatoum AS	Common executive function	427,037 European ancestry individuals			1e-19
rs429358	19	45418790	19q13.32	APOC1	35050183	Hysi PG	Linoleoyl-arachidonoyl-glycerol (18:2/20:4) [2] levels	8,809 European ancestry individuals			1e-19
rs429358	19	45422946	19q13.32	APOC1 - APOC1P1	35086473	Lee B	Cerebrospinal fluid amyloid beta 42 levels (24 month visit)	1,576 European ancestry individuals			1e-19
rs429358	19	45410002	19q13.32	APOE	35086473	Lee B	Mini-mental state examination / Folstein test (24 month visit)	1,576 European ancestry individuals			2e-19
rs429358	19	45411941	19q13.32	APOE	34610981	Li-Gao R	Fasting total lipids in very small VLDL	4,734 individuals			2e-19
rs429358	19	45411941	19q13.32	APOE	34610981	Li-Gao R	Postprandial free cholesterol in large LDL	4,348 individuals			2e-19
rs429358	19	45411941	19q13.32	APOE	34610981	Li-Gao R	Postprandial phospholipid levels in IDL	4,348 individuals			2e-19
rs429358	19	45411941	19q13.32	APOE	29274321	Chung J	Hippocampal volume	305 European ancestry cognitively normal individuals, 581 European ancestry mild cognitive impairment cases, 190 European ancestry Alzheimer's disease dementia cases		APOE, BCAM, PVRL2, TOMM40, APOC1, APOC1P1, APOC4, APOC2, CLPTM1, RELB	2e-19
rs429358	19	45411941	19q13.32	APOE	35078996	Gudjonsson A	Serum levels of protein CPE	5,339 Icelandic ancestry individuals			2e-19
rs429358	19	45411941	19q13.32	APOE	36376304	Koskeridis F	High-density lipoprotein levels (MTAG)	361,194 European ancestry individuals			2e-19
rs429358	19	45411941	19q13.32	APOE	36168886	Thareja G	Apolipoprotein E (isoform E4) levels	2,935 Qatari ancestry individuals			2e-19
rs157582	19	45392254	19q13.32	NECTIN2	31501611	Karlsson T	Predicted visceral adipose tissue	325,153 British ancestry individuals		NR	3e-19
rs429358	19	45410002	19q13.32	APOE	35086473	Lee B	Hippocampal volume (12 month visit)	1,576 European ancestry individuals			3e-19
rs429358	19	45411941	19q13.32	APOE	31669095	Zhu Z	Waist-to-hip ratio adjusted for BMI	457,690 European ancestry individuals		NR	3e-19
rs429358	19	45411941	19q13.32	APOE	34610981	Li-Gao R	Fasting very small VLDL particle concentration	4,734 individuals			3e-19
rs429358	19	45422946	19q13.32	APOC1 - APOC1P1	35086473	Lee B	Rey auditory verbal learning test (12 month visit)	1,576 European ancestry individuals			3e-19
rs429358	19	45411941	19q13.32	APOE	34610981	Li-Gao R	Postprandial cholesterol esters in small VLDL	4,348 individuals			4e-19
rs429358	19	45411941	19q13.32	APOE	36764567	Davyson E	3-hydroxybutyrate levels (UKB data field 23474)	87,151 European ancestry individuals			4e-19
rs429358	19	45410002	19q13.32	APOE	33462484	Sinnott-Armstrong N	Serum alkaline phosphatase levels	342,535 European ancestry individuals, 6,019 African ancestry individuals, 7,337 South Asian ancestry individuals		NR	1e-18
rs429358	19	45410002	19q13.32	APOE	35086473	Lee B	Entorhinal cortical volume (6 month visit)	1,576 European ancestry individuals			1e-18
rs429358	19	45411941	19q13.32	APOE	34648354	Pietzner M	Surfeit locus protein 1 levels	10,708 European ancestry individuals			1e-18
rs429358	19	45411941	19q13.32	APOE	36376304	Koskeridis F	Cigarettes smoked per day (MTAG)	337,334 European ancestry individuals			1e-18
rs429358	19	45418790	19q13.32	APOC1	34648354	Pietzner M	Apolipoprotein C-I levels	10,708 European ancestry individuals			1e-18
rs429358	19	45411941	19q13.32	APOE	34610981	Li-Gao R	Fasting phospholipid levels in very small VLDL	4,734 individuals			2e-18
rs429358	19	45411941	19q13.32	APOE	34610981	Li-Gao R	Postprandial free cholesterol in very small VLDL	4,348 individuals			2e-18
rs429358	19	45411941	19q13.32	APOE	34610981	Li-Gao R	Postprandial linoleic acid (18:2)	4,348 individuals			2e-18
rs429358	19	45411941	19q13.32	APOE	29274321	Chung J	Logical memory (delayed recall)	305 European ancestry cognitively normal individuals, 581 European ancestry mild cognitive impairment cases, 190 European ancestry Alzheimer's disease dementia cases		APOE, BCAM, PVRL2, TOMM40, APOC1, APOC1P1, APOC4, APOC4-APOC2, APOC2, CLPTM1, RELB	2e-18
rs429358	19	45411941	19q13.32	APOE	32895543	de la Fuente J	Information processing speed (symbol digit substitution)	87,741 British ancestry individuals			2e-18
rs429358	19	45411941	19q13.32	APOE	35710981	Liu H	Estimated glomerular filtration rate (creatinine)	1,205,871 European ancestry individuals, 168,300 East Asian ancestry individuals, 63,553 African ancestry individuals, 23,509 Hispanic or Latin American individuals, 22,103 African American individuals, 21,791 Central Asian or South Asian ancestry individuals, 1,502 Middle Eastern ancestry individuals, 939 other admixed ancestry individuals, 602 Native American ancestry individuals, 150 Asian anc…			2e-18
rs429358	19	45411941	19q13.32	APOE	29274321	Chung J	Cerebrospinal fluid p-tau levels	305 European ancestry cognitively normal individuals, 581 European ancestry mild cognitive impairment cases, 190 European ancestry Alzheimer's disease dementia cases		APOE, BCAM, PVRL2, OMM40, APOC1, APOC1P1, APOC4, APOC2, CLPTM1, RELB	3e-18
rs429358	19	45411941	19q13.32	APOE	34272381	Stanzick KJ	Estimated glomerular filtration rate (cystatin c)	460,826 European or unknown ancestry individuals			3e-18
rs429358	19	45422946	19q13.32	APOC1 - APOC1P1	35086473	Lee B	Mini-mental state examination / Folstein test (12 month visit)	1,576 European ancestry individuals			3e-18
rs429358	19	45411941	19q13.32	APOE	34610981	Li-Gao R	Fasting total cholesterol in small VLDL	4,734 individuals			4e-18
rs429358	19	45422946	19q13.32	APOC1 - APOC1P1	35086473	Lee B	Mini-mental state examination / Folstein test (6 month visit)	1,576 European ancestry individuals			4e-18
rs429358	19	45411941	19q13.32	APOE	33134509	Tang ME	Serum type 1 collagen metabolite levels	4,891 Danish ancestry individuals		APOE	1e-17
rs429358	19	45422946	19q13.32	APOC1 - APOC1P1	35086473	Lee B	Entorhinal cortical volume (baseline)	1,576 European ancestry individuals			1e-17
rs429358	19	45411941	19q13.32	APOE	34610981	Li-Gao R	Fasting cholesterol esters in very small VLDL	4,734 individuals			2e-17
rs429358	19	45411941	19q13.32	APOE	34610981	Li-Gao R	Fasting free cholesterol in very small VLDL	4,734 individuals			2e-17
rs429358	19	45411941	19q13.32	APOE	36066633	Jansen IE	Cerebrospinal fluid p-tau levels in normal amyloid levels	3,174 European ancestry individuals			2e-17
rs429358	19	45422946	19q13.32	APOC1 - APOC1P1	35086473	Lee B	Rey auditory verbal learning test (24 month visit)	1,576 European ancestry individuals			2e-17
rs429358	19	45410002	19q13.32	APOE	35086473	Lee B	Fluorodeoxyglucose (PET imaging) (baseline)	1,576 European ancestry individuals			3e-17
rs429358	19	45410002	19q13.32	APOE	35086473	Lee B	Entorhinal cortical volume (24 month visit)	1,576 European ancestry individuals			3e-17
rs429358	19	45411941	19q13.32	APOE	32231278	Hysi PG	Refractive error	542,934 European ancestry individuals		PVRL2, TOMM40, APOE, APOC1	3e-17
rs429358	19	45411941	19q13.32	APOE	32376654	Richardson TG	Adult body size	453,169 European ancestry individuals		APOE	3e-17
rs429358	19	45422946	19q13.32	APOC1 - APOC1P1	35086473	Lee B	Entorhinal cortical volume (12 month visit)	1,576 European ancestry individuals			3e-17
rs429358	19	45411941	19q13.32	APOE	34610981	Li-Gao R	Fasting total fatty acids	4,734 individuals			4e-17
rs429358	19	45411941	19q13.32	APOE	34610981	Li-Gao R	Postprandial free cholesterol in IDL	4,348 individuals			4e-17
rs429358	19	45411941	19q13.32	APOE	25027320	Ramirez A	Cerebrospinal AB1-42 levels in Alzheimer's disease dementia	363 European ancestry individuals	515 individuals	APOE	4e-17
rs429358	19	45411941	19q13.32	APOE	34648354	Pietzner M	ADP-ribosylation factor-like protein 1 levels	10,708 European ancestry individuals			4e-17
rs429358	19	45411941	19q13.32	APOE	34610981	Li-Gao R	Postprandial total cholesterol in small VLDL	4,348 individuals			1e-16
rs429358	19	45411941	19q13.32	APOE	36276968	Chung JY	Waist circumference (aged 64-69 years)	85,157 European ancestry individuals			1e-16
rs429358	19	45411941	19q13.32	APOE	34594039	Sakaue S	Angina pectoris	30,025 European ancestry cases, 440,906 European ancestry controls, 14,007 East Asian ancestry cases, 145,158 East Asian ancestry controls			1e-16
rs429358	19	45411941	19q13.32	APOE	35585065	May-Wilson S	Red meat liking	158,624 European ancestry individuals			1e-16
rs429358	19	45416741	19q13.32	APOE - APOC1	35078996	Gudjonsson A	Serum levels of protein ADAM11	5,352 Icelandic ancestry individuals			1e-16
rs157582	19	45396219	19q13.32	TOMM40	28641921	Li J	Cerebrospinal fluid t-tau:AB1-42 ratio	113 European ancestry Alzheimer's disease cases, 207 European ancestry individuals with late mild cognitive impairment, 239 European ancestry individuals with early mild cognitive impairment, 85 European ancestry individuals with significant memory concern, 199 European ancestry controls.		TOMM40	2e-16
rs429358	19	45411941	19q13.32	APOE	34648354	Pietzner M	Regulator of G-protein signaling 7 levels	10,708 European ancestry individuals			2e-16
rs429358	19	45422946	19q13.32	APOC1 - APOC1P1	21740922	Nebel A	Longevity	763 European ancestry individuals, 1,058 European ancestry individuals	754 European ancestry individuals, 860 European ancestry individuals	APOC1	2e-16
rs157582	19	45396219	19q13.32	TOMM40	26421299	Li J	Cingulate cortical amyloid beta load	215 European ancestry early mild cognitive impairment cases, 152 European ancestry late mild cognitive impairment cases, 45 European ancestry Alzheimer disease cases, 190 European ancestry controls		TOMM40	4e-16
rs429358	19	45422946	19q13.32	APOC1 - APOC1P1	27863252	Astle WJ	Plateletcrit	164,339 European ancestry individuals		APOC1	4e-16
rs157582	19	45388500	19q13.32	NECTIN2	28183528	Jun GR	Alzheimer's disease	13,100 European ancestry cases, 13,220 European ancestry controls, 1,472 African American cases, 3,511 African American controls, 951 Japanese ancestry cases, 894 Japanese ancestry controls, 51 Israeli-Arab ancestry cases, 64 Israeli-Arab ancestry controls	5,813 European ancestry cases, 20,474 European ancestry controls	NR	1e-15
rs157582	19	45396219	19q13.32	TOMM40	37277458	Vosberg DE	Multi-trait sex score	141,980 European ancestry males			1e-15
rs429358	19	45411941	19q13.32	APOE	32242144	Revez JA	Serum 25-Hydroxyvitamin D levels	496,946 European ancestry individuals			1e-15
rs429358	19	45411941	19q13.32	APOE	36276968	Chung JY	Body fat percentage (aged 64-69 years)	83,345 European ancestry individuals			1e-15
rs429358	19	45411941	19q13.32	APOE	32981348	Klarin D	Abdominal aortic aneurysm	7,642 European ancestry cases, 172,172 European ancestry controls	4,972 European ancestry cases, 99,858 European ancestry controls	APOE	1e-15
rs429358	19	45411941	19q13.32	APOE	36168886	Thareja G	Stromelysin-1 levels	2,935 Qatari ancestry individuals			1e-15
rs429358	19	45416741	19q13.32	APOE - APOC1	34648354	Pietzner M	Disintegrin and metalloproteinase domain-containing protein 11 levels	10,708 European ancestry individuals			1e-15
rs429358	19	45422946	19q13.32	APOC1 - APOC1P1	35086473	Lee B	Rey auditory verbal learning test (6 month visit)	1,576 European ancestry individuals			1e-15
rs429358	19	45411941	19q13.32	APOE	36348503	Real R	Parkinson’s disease progression to dementia	3,923 European ancestry individuals			2e-15
rs429358	19	45411941	19q13.32	APOE	35393594	Zhao B	Brain rsFMRI measurement (amplitude of low frequency fluctations) (Net100_Node39)	34,691 British ancestry individuals	9,882 European ancestry individuals, 1,489 Caribbean, African American ancestry individuals, 768 Hispanic or Latin American individuals, 446 Indian, Pakistani,Bangladeshi, Chinese ancestry individuals		2e-15
rs429358	19	45416741	19q13.32	APOE - APOC1	29875488	Sun BB	Beta-1,3-N-acetylglucosaminyltransferase radical fringe levels (RFNG.7203.125.3)	3,301 European ancestry individuals			2e-15
rs429358	19	45422946	19q13.32	APOC1 - APOC1P1	35213538	Richardson TG	Triglyceride levels in large VLDL	115,082 European ancestry individuals			2e-15
rs429358	19	45415713	19q13.32	APOE - APOC1	35078996	Gudjonsson A	Serum levels of protein POLR1C	5,352 Icelandic ancestry individuals			3e-15
rs429358	19	45422946	19q13.32	APOC1 - APOC1P1	33462484	Sinnott-Armstrong N	Direct bilirubin levels	291,512 European ancestry individuals, 5,007 African ancestry individuals, 6,088 South Asian ancestry individuals		NR	3e-15
rs429358	19	45422946	19q13.32	APOC1 - APOC1P1	35086473	Lee B	Functional activities questionnaire (6 month visit)	1,576 European ancestry individuals			3e-15
rs429358	19	45424351	19q13.32	APOC1 - APOC1P1	35585065	May-Wilson S	White bread liking	159,491 European ancestry individuals			3e-15
rs429358	19	45411941	19q13.32	APOE	34610981	Li-Gao R	Postprandial total cholesterol in VLDL	4,348 individuals			4e-15
rs429358	19	45411941	19q13.32	APOE	36276968	Chung JY	Waist-hip ratio (aged 64-69 years)	85,152 European ancestry individuals			4e-15
rs429358	19	45411941	19q13.32	APOE	35505052	Fan CC	Whole brain restricted isotropic diffusion (multivariate analysis)	23,543 European ancestry individuals	11,555 European ancestry individuals, 3,030 non-European ancestry individuals		4e-15
rs429358	19	45411941	19q13.32	APOE	25961943	Surakka I	HDL cholesterol	up to 62,166 European ancestry individuals		APOE	1e-14
rs429358	19	45411941	19q13.32	APOE	29875488	Sun BB	Stromal interaction molecule 1 levels (STIM1.9271.101.3)	3,301 European ancestry individuals			1e-14
rs429358	19	45411941	19q13.32	APOE	35870639	Surapaneni A	Transmembrane and coiled-coil domains protein 3 level in Chronic kidney disease with hypertension and no diabetes (8922_4)	466 African American individuals			1e-14
rs429358	19	45422946	19q13.32	APOC1 - APOC1P1	24023261	Keller M	Lipid traits	839 European ancestry individuals	up to 5,248 European ancestry individuals	APOC1	1e-14
rs429358	19	45411941	19q13.32	APOE	28078323	Raj T	Cognitive decline (age-related)	3,964 African American ancestry individuals.		APOE, TOMM40	2e-14
rs429358	19	45411941	19q13.32	APOE	36276968	Chung JY	Body mass index (aged 64-69 years)	85,009 European ancestry individuals			2e-14
rs429358	19	45411941	19q13.32	APOE	35668104	Cadby G	Total Lysophosphatidylethanolamine levels	6,057 European ancestry individuals			2e-14
rs429358	19	45424351	19q13.32	APOC1 - APOC1P1	35585065	May-Wilson S	F-savoury food liking (derived food-liking factor)	157,915 European ancestry individuals			2e-14
rs429358	19	45411941	19q13.32	APOE	34610981	Li-Gao R	Fasting free cholesterol in small VLDL	4,734 individuals			3e-14
rs429358	19	45416178	19q13.32	APOE - APOC1	37277652	Schlosser P	Plasma oleoyl-arachidonoyl-glycerol (18:1/20:4) [1]* levels in chronic kidney disease	4,682 European ancestry individuals			3e-14
rs429358	19	45422946	19q13.32	APOC1 - APOC1P1	28240269	Suhre K	Small nuclear ribonucleoprotein F levels	997 European ancestry individuals	338 Greater Middle Eastern (Middle Eastern, North African or Persian), South Asian ancestry, Asian ancestry individuals		3e-14
rs429358	19	45410002	19q13.32	APOE	35050183	Hysi PG	Cholesterol levels	8,809 European ancestry individuals			4e-14
rs429358	19	45411941	19q13.32	APOE	34610981	Li-Gao R	Fasting triglycerides levels in small LDL	4,734 individuals			4e-14
rs429358	19	45416178	19q13.32	APOE - APOC1	37277652	Schlosser P	Plasma oleoyl-arachidonoyl-glycerol (18:1/20:4) [2]* levels in chronic kidney disease	4,585 European ancestry individuals			4e-14
rs157582	19	45388500	19q13.32	NECTIN2	32226016	Hu Y	Total triglycerides levels	17,563 African American individuals, 23,077 Hispanics ancestry individuals, 2,381 East Asian ancestry individuals, 1,915 Native Hawaiian ancestry individuals, 604 Native American ancestry individuals, 360 individuals, 22,898 European ancestry individuals	up to 71,987 African American individuals, up to 34,899 Hispanics ancestry individuals, up to 315,133 European ancestry individuals, up to 9,593 Asian ancestry individuals, up to 94,674 European ancestry, East Asian ancestry, African American, South Asian ancestry, Hispanic individuals		1e-13
rs429358	19	45410002	19q13.32	APOE	35086473	Lee B	Fluorodeoxyglucose (PET imaging) (24 month visit)	1,576 European ancestry individuals			1e-13
rs429358	19	45411941	19q13.32	APOE	29274321	Chung J	Cerebrospinal fluid t-tau levels in mild cognitive impairment	581 European ancestry cases		APOE, BCAM, PVRL2, TOMM40, APOC1, APOC1P1, APOC4, APOC4-APOC2, APOC2, CLPTM1, RELB	1e-13
rs429358	19	45416178	19q13.32	APOE - APOC1	37277652	Schlosser P	Plasma linoleoyl-arachidonoyl-glycerol (18:2/20:4) [1]* levels in chronic kidney disease	4,526 European ancestry individuals			1e-13
rs429358	19	45411941	19q13.32	APOE	34610981	Li-Gao R	Fasting phospholipid levels in small HDL	4,734 individuals			2e-13
rs429358	19	45411941	19q13.32	APOE	29274321	Chung J	Logical memory (immediate recall)	305 European ancestry cognitively normal individuals, 581 European ancestry mild cognitive impairment cases, 190 European ancestry Alzheimer's disease dementia cases		APOE, BCAM, PVRL2, TOMM40, APOC1, APOC1P1, APOC4, APOC4-APOC2, APOC2, CLPTM1, RELB	2e-13
rs429358	19	45411941	19q13.32	APOE	32895543	de la Fuente J	Executive function (trail making test B)	78,547 British ancestry individuals			2e-13
rs429358	19	45411941	19q13.32	APOE	35078996	Gudjonsson A	Serum levels of protein PLA2G7	5,366 Icelandic ancestry individuals			2e-13
rs429358	19	45411941	19q13.32	APOE	35870639	Surapaneni A	Proteasome subunit beta type-10 level in Chronic kidney disease with hypertension and no diabetes (21861_8)	466 African American individuals			2e-13
rs429358	19	45424351	19q13.32	APOC1 - APOC1P1	35585065	May-Wilson S	F-fatty/salty food liking (derived food-liking factor)	156,621 European ancestry individuals			2e-13
rs429358	19	45411941	19q13.32	APOE	33111402	Tan MMX	Parkinson's disease progression (cognitive)	2,788 individuals		APOE	3e-13
rs429358	19	45411941	19q13.32	APOE	34610981	Li-Gao R	Fasting total lipids in small VLDL	4,734 individuals			3e-13
rs429358	19	45411941	19q13.32	APOE	34610981	Li-Gao R	Postprandial cholesterol esters in medium VLDL	4,348 individuals			3e-13
rs429358	19	45416178	19q13.32	APOE - APOC1	36635386	Chen Y	Oleoyl-linoleoyl-glycerol (18:1/18:2) [2] levels	8,069 European ancestry individuals			3e-13
rs429358	19	45418790	19q13.32	APOC1	35078996	Gudjonsson A	Serum levels of protein GAL3ST2	5,344 Icelandic ancestry individuals			3e-13
rs429358	19	45422946	19q13.32	APOC1 - APOC1P1	33462484	Sinnott-Armstrong N	Urea levels	342,286 European ancestry individuals, 6,015 African ancestry individuals, 7,336 South Asian ancestry individuals		NR	3e-13
rs157582	19	45392254	19q13.32	NECTIN2	25648963	Debette S	Verbal declarative memory	Up to 27,337 European ancestry individuals, up to 472 Korkulan individuals, up to 1,267 Erasmus Rucphen Family individuals	Up to 10,617 European ancestry individuals, up to 3,811 African American individuals	PVRL2, TOMM40	4e-13
rs429358	19	45411941	19q13.32	APOE	34610981	Li-Gao R	Fasting triglycerides in LDL	4,734 individuals			4e-13
rs429358	19	45411941	19q13.32	APOE	34610981	Li-Gao R	Postprandial total fatty acids	4,348 individuals			4e-13
rs429358	19	45411941	19q13.32	APOE	35393594	Zhao B	Brain rsFMRI measurement (amplitude of low frequency fluctations) (Net100_Node42)	34,691 British ancestry individuals	9,882 European ancestry individuals, 1,489 Caribbean, African American ancestry individuals, 768 Hispanic or Latin American individuals, 446 Indian, Pakistani,Bangladeshi, Chinese ancestry individuals		4e-13
rs429358	19	45411941	19q13.32	APOE	34610981	Li-Gao R	Fasting saturated fatty acids	4,734 individuals			1e-12
rs429358	19	45411941	19q13.32	APOE	34610981	Li-Gao R	Fasting triglycerides levels in large LDL	4,734 individuals			1e-12
rs429358	19	45411941	19q13.32	APOE	34610981	Li-Gao R	Fasting triglycerides levels in IDL	4,734 individuals			1e-12
rs429358	19	45411941	19q13.32	APOE	34610981	Li-Gao R	Fasting total cholesterol in medium VLDL	4,734 individuals			1e-12
rs429358	19	45411941	19q13.32	APOE	34610981	Li-Gao R	Fasting small VLDL particle concentration	4,734 individuals			1e-12
rs429358	19	45424351	19q13.32	APOC1 - APOC1P1	35585065	May-Wilson S	Burger liking	158,435 European ancestry individuals			1e-12
rs429358	19	45411941	19q13.32	APOE	34610981	Li-Gao R	Postprandial triglycerides levels in IDL	4,348 individuals			2e-12
rs429358	19	45411941	19q13.32	APOE	35694926	Harper JD	Dementia	424 European ancestry cases, 2,206 European ancestry controls			2e-12
rs429358	19	45411941	19q13.32	APOE	34648354	Pietzner M	Heparan sulfate glucosamine 3-O-sulfotransferase 5 levels	10,708 European ancestry individuals			2e-12
rs429358	19	45411941	19q13.32	APOE	28240269	Suhre K	Apolipoprotein E (isoform E2) levels	997 European ancestry individuals	338 Greater Middle Eastern (Middle Eastern, North African or Persian), South Asian ancestry, Asian ancestry individuals		2e-12
rs429358	19	45411941	19q13.32	APOE	35585065	May-Wilson S	Lamb liking	158,453 European ancestry individuals			2e-12
rs429358	19	45415713	19q13.32	APOE - APOC1	35078996	Gudjonsson A	Serum levels of protein CLK2	5,354 Icelandic ancestry individuals			2e-12
rs429358	19	45416178	19q13.32	APOE - APOC1	34610981	Li-Gao R	Fasting apolipoprotein B	4,734 individuals			2e-12
rs429358	19	45410002	19q13.32	APOE	28800603	Arpawong TE	Verbal memory performance (residualized delayed recall level)	7,486 European ancestry individuals aged 50 years or older	6,898 European ancestry individuals aged 50 years or older	TOMM40, APOE, PVRL2	3e-12
rs429358	19	45416178	19q13.32	APOE - APOC1	37277652	Schlosser P	Plasma linoleoyl-arachidonoyl-glycerol (18:2/20:4) [2]* levels in chronic kidney disease	4,527 European ancestry individuals			3e-12
rs157582	19	45390333	19q13.32	NECTIN2	36378351	Williams CM	Intelligence	223,731 British ancestry individuals			4e-12
rs157582	19	45392254	19q13.32	NECTIN2	31201950	Lutz MW	Cognitive impairment	355 European ancestry cases, 6,190 European ancestry controls			4e-12
rs429358	19	45418790	19q13.32	APOC1	34648354	Pietzner M	Ubiquitin-conjugating enzyme E2 G2 levels	10,708 European ancestry individuals			4e-12
rs157582	19	45396665	19q13.32	TOMM40	34021172	Christakoudi S	Waist-hip index	219,872 British ancestry women		TOMM40	1e-11
rs429358	19	45411941	19q13.32	APOE	34610981	Li-Gao R	Fasting triglycerides levels in medium LDL	4,734 individuals			1e-11
rs429358	19	45416178	19q13.32	APOE - APOC1	34503513	Harshfield EL	Triacylglycerol_56:6_[M+NH4]1+ levels	13,814 British ancestry individuals			1e-11
rs429358	19	45422946	19q13.32	APOC1 - APOC1P1	33230300	Surendran P	Diastolic blood pressure	810,865 European ancestry individuals	354,096 European ancestry individuals		1e-11
rs429358	19	45424351	19q13.32	APOC1 - APOC1P1	29875488	Sun BB	C-reactive protein levels (CRP.4337.49.2)	3,301 European ancestry individuals			1e-11
rs429358	19	45411941	19q13.32	APOE	29274321	Chung J	Cerebrospinal fluid p-tau levels in mild cognitive impairment	581 European ancestry mild cognitive impairment cases		APOE, BCAM, PVRL2, TOMM40, APOC1, APOC1P1, APOC4, APOC2, CLPTM1, RELB	2e-11
rs429358	19	45411941	19q13.32	APOE	37357295	Axelsen TM	Serum Tau-C levels	4,968 Danish ancestry individuals			2e-11
rs429358	19	45416178	19q13.32	APOE - APOC1	34503513	Harshfield EL	Phosphatidylcholine-O(39:1)_[M+H]1+/Phosphatidylethanolamine-P(39:0)_[M+H]1+ levels	5,662 Pakistani ancestry individuals			2e-11
rs429358	19	45416178	19q13.32	APOE - APOC1	34503513	Harshfield EL	Sphingomyelin(34:0)_[M+H]1+ levels	5,662 Pakistani ancestry individuals			2e-11
rs429358	19	45422946	19q13.32	APOC1 - APOC1P1	35086473	Lee B	Functional activities questionnaire (baseline)	1,576 European ancestry individuals			2e-11
rs429358	19	45410002	19q13.32	APOE	31636271	Gallois A	Serum metabolite levels (CMS)	6,263 Finnish ancestry men		APOE	3e-11
rs429358	19	45411941	19q13.32	APOE	32393786	Meddens SFW	Relative sugar intake	175,253 European ancestry individuals	59,454 European ancestry individuals	APOE	3e-11
rs429358	19	45411941	19q13.32	APOE	25188341	Beecham GW	Lewy body disease	up to 3,526 individuals		APOE, LOC100129500	3e-11
rs429358	19	45411941	19q13.32	APOE	35585065	May-Wilson S	F-dairy liking (derived food-liking factor)	159,365 European ancestry individuals			3e-11
rs429358	19	45416178	19q13.32	APOE - APOC1	34503513	Harshfield EL	Sphingomyelin_38:1_[M+H]1+ levels	13,814 British ancestry individuals			3e-11
rs429358	19	45416741	19q13.32	APOE - APOC1	34610981	Li-Gao R	Fasting triglycerides levels in very small VLDL	4,734 individuals			3e-11
rs429358	19	45418790	19q13.32	APOC1	36635386	Chen Y	1-stearoyl-2-arachidonoyl-GPE (18:0/20:4) levels	8,259 European ancestry individuals			3e-11
rs429358	19	45422946	19q13.32	APOC1 - APOC1P1	34426670	Merino J	Dietary macronutrient intake (multi-trait analysis)	282,271 European ancestry individuals			3e-11
rs429358	19	45410002	19q13.32	APOE	34610981	Li-Gao R	Postprandial 3-hydroxybutyrate	4,348 individuals			4e-11
rs429358	19	45411941	19q13.32	APOE	34610981	Li-Gao R	Postprandial triglycerides levels in small LDL	4,348 individuals			4e-11
rs429358	19	45411941	19q13.32	APOE	34610981	Li-Gao R	Postprandial triglycerides in LDL	4,348 individuals			4e-11
rs429358	19	45411941	19q13.32	APOE	35050183	Hysi PG	1-stearoyl-2-linoleoyl-GPE (18:0/18:2) levels	8,809 European ancestry individuals			4e-11
rs429358	19	45411941	19q13.32	APOE	36260985	Nethander M	Hip fracture	11,516 European ancestry cases, 723,838 European ancestry controls			4e-11
rs429358	19	45418790	19q13.32	APOC1	32603185	Ibi D	Postprandial triglyceride levels	5,630 individuals		APOE	4e-11
rs429358	19	45424351	19q13.32	APOC1 - APOC1P1	35585065	May-Wilson S	F-salty food liking (derived food-liking factor)	156,509 European ancestry individuals			4e-11
rs157582	19	45392254	19q13.32	NECTIN2	23419831	Ramanan VK	Alzheimer's disease biomarkers	555 European ancestry individuals		PVRL2	1e-10
rs157582	19	45396219	19q13.32	TOMM40	35974141	Lahti J	Verbal short term memory (paragraph recall test)	19,662 European ancestry individuals	4,293 European ancestry individuals		1e-10
rs429358	19	45411941	19q13.32	APOE	34610981	Li-Gao R	Postprandial total lipids in small VLDL	4,348 individuals			1e-10
rs429358	19	45411941	19q13.32	APOE	37337106	Liu N	Left hippocampal volume	65,791 European ancestry, East Asian ancestry individuals			1e-10
rs429358	19	45416178	19q13.32	APOE - APOC1	34610981	Li-Gao R	Postprandial omega-6 fatty acids	4,348 individuals			1e-10
rs429358	19	45416741	19q13.32	APOE - APOC1	36635386	Chen Y	1-stearoyl-GPE (18:0) levels	8,270 European ancestry individuals			1e-10
rs429358	19	45422946	19q13.32	APOC1 - APOC1P1	35086473	Lee B	Cerebrospinal fluid t-tau levels (24 month visit)	1,576 European ancestry individuals			1e-10
rs157582	19	45396219	19q13.32	TOMM40	28334899	Spracklen CN	Triglyceride levels	28,183 East Asian ancestry individuals, 177,861 European ancestry individuals	10,857 Chinese ancestry individuals	APOE, APOC1, APOC2	2e-10
rs429358	19	45411941	19q13.32	APOE	34610981	Li-Gao R	Postprandial cholesterol esters in medium HDL	4,348 individuals			2e-10
rs429358	19	45411941	19q13.32	APOE	34610981	Li-Gao R	Postprandial total cholesterol in medium VLDL	4,348 individuals			2e-10
rs429358	19	45411941	19q13.32	APOE	31669095	Zhu Z	Adult onset asthma or type 2 diabetes	33,418 European ancestry asthma cases, 393,186 European ancestry asthma controls, 159,208 European ancestry diabetes cases and controls		NR	2e-10
rs429358	19	45415935	19q13.32	APOE - APOC1	34594039	Sakaue S	Gamma glutamyl transpeptidase	344,104 European ancestry individuals, 133,471 East Asian ancestry individuals			2e-10
rs429358	19	45416741	19q13.32	APOE - APOC1	34610981	Li-Gao R	Postprandial triglycerides levels in very small VLDL	4,348 individuals			2e-10
rs429358	19	45416741	19q13.32	APOE - APOC1	34610981	Li-Gao R	Postprandial total cholesterol in large VLDL	4,348 individuals			2e-10
rs429358	19	45422946	19q13.32	APOC1 - APOC1P1	26426971	Winkler TW	Body mass index x sex x age interaction (4df test)	up to 51,625 European ancestry men aged <50, up to 60,654 European ancestry women aged <50, up to 90,988 European ancestry men aged >50, up to 106,622 European ancestry women aged >50		APOC1, ZNF229, IGSF23, BCL3, PVRL2, CLPTM1, GEMIN7, EXOC3L2, KLC3, ZNF180, PVR, CBLC, TOMM40, RELB, PPP1R37, MARK4, ERCC1, CEACAM20, MIR4531, BCAM, APOE, CLASRP, BLOC1S3, CKM, CEACAM22P	2e-10
rs429358	19	45424351	19q13.32	APOC1 - APOC1P1	35585065	May-Wilson S	Hard cheese liking	159,351 European ancestry individuals			2e-10
rs157582	19	45392254	19q13.32	NECTIN2	32066663	Niarchou M	Fish- and plant-related diet	154,123 European ancestry men, 181,453 European ancestry women		PVRL2, TOMM40, APOE, APOC1	3e-10
rs429358	19	45410002	19q13.32	APOE	32913026	Knol MJ	Cerebral microbleeds	3,321 European ancestry cases, 42 Chinese ancestry cases, 75 Malay ancestry cases, 118 African American cases, 21,785 European ancestry controls, 88 Chinese ancestry controls, 129 Malay ancestry controls, 304 African American controls		APOE	3e-10
rs429358	19	45410002	19q13.32	APOE	35945198	Huang QQ	Triacylglyceride levels	22,000 Pakistani and Bangladeshi ancestry individuals			3e-10
rs429358	19	45410002	19q13.32	APOE	35086473	Lee B	Middle temporal gyrus volume (6 month visit)	1,576 European ancestry individuals			3e-10
rs429358	19	45416178	19q13.32	APOE - APOC1	34503513	Harshfield EL	Triacylglycerol_56:5_[M+NH4]1+ levels	13,814 British ancestry individuals			3e-10
rs157582	19	45392254	19q13.32	NECTIN2	32066663	Niarchou M	Fruit consumption	335,576 European ancestry individuals		PVRL2, TOMM40, APOE, APOC1	4e-10
rs429358	19	45410002	19q13.32	APOE	26690388	Tang CS	HDL cholesterol levels	12,685 Chinese ancestry individuals		APOE	4e-10
rs429358	19	45411941	19q13.32	APOE	34610981	Li-Gao R	Fasting free cholesterol in medium VLDL	4,734 individuals			4e-10
rs429358	19	45415935	19q13.32	APOE - APOC1	35213538	Richardson TG	Concentration of HDL particles	115,082 European ancestry individuals			4e-10
rs429358	19	45416178	19q13.32	APOE - APOC1	34503513	Harshfield EL	Diacylglycerol_36:3_[M+H-H2O]1+ levels	13,814 British ancestry individuals			4e-10
rs429358	19	45416178	19q13.32	APOE - APOC1	34503513	Harshfield EL	Diacylglycerol_36:4_[M+H-H2O]1+ levels	13,814 British ancestry individuals			4e-10
rs429358	19	45424351	19q13.32	APOC1 - APOC1P1	35585065	May-Wilson S	F-sauces liking (derived food-liking factor)	158,928 European ancestry individuals			4e-10
rs429358	19	45424351	19q13.32	APOC1 - APOC1P1	36764567	Davyson E	Tyrosine levels (UKB data field 23469)	88,207 European ancestry individuals			4e-10
rs157582	19	45392254	19q13.32	NECTIN2	37106081	Schoeler T	BMI (standard GWA)	283,749 European ancestry individuals			1e-09
rs429358	19	45411941	19q13.32	APOE	34610981	Li-Gao R	Postprandial total lipids in medium HDL	4,348 individuals			1e-09
rs429358	19	45411941	19q13.32	APOE	34610981	Li-Gao R	Postprandial medium HDL particle concentration	4,348 individuals			1e-09
rs429358	19	45411941	19q13.32	APOE	32358547	Persyn E	White matter hyperintensities	39,011 European ancestry individuals, 2,099 African ancestry individuals, 795 Hispanic individuals, 3,299 Asian ancestry individuals		APOE	1e-09
rs429358	19	45411941	19q13.32	APOE	34785643	Park JY	Entorhinal cortical thickness	2,643 Korean ancestry individuals			1e-09
rs429358	19	45411941	19q13.32	APOE	35164939	van der Meer D	Brain morphology (MOSTest)	33,735 white British ancestry individuals			1e-09
rs429358	19	45416741	19q13.32	APOE - APOC1	34610981	Li-Gao R	Postprandial triglycerides levels in large VLDL	4,348 individuals			1e-09
rs429358	19	45410002	19q13.32	APOE	28031287	Sasayama D	Cerebrospinal fluid biomarker levels	133 Japanese ancestry individuals.		NR	2e-09
rs429358	19	45411941	19q13.32	APOE	35585065	May-Wilson S	Roast chicken liking	158,556 European ancestry individuals			2e-09
rs429358	19	45416741	19q13.32	APOE - APOC1	34610981	Li-Gao R	Fasting triglycerides in VLDL	4,734 individuals			2e-09
rs429358	19	45422946	19q13.32	APOC1 - APOC1P1	33462484	Sinnott-Armstrong N	Urate levels	342,087 European ancestry individuals, 6,011 African ancestry individuals, 7,328 South Asian ancestry individuals		NR	2e-09
rs429358	19	45424351	19q13.32	APOC1 - APOC1P1	35213538	Richardson TG	Tyrosine levels	114,913 European ancestry individuals			2e-09
rs429358	19	45410002	19q13.32	APOE	29507422	Hoffmann TJ	Total cholesterol levels	76,627 European ancestry individuals, 7,795 Hispanic individuals, 6,855 East Asian ancestry individuals, 2,958 African American individuals, 439 South Asian ancestry individuals		NR	3e-09
rs429358	19	45411941	19q13.32	APOE	34610981	Li-Gao R	Postprandial phospholipid levels in small VLDL	4,348 individuals			3e-09
rs429358	19	45411941	19q13.32	APOE	27863252	Astle WJ	Platelet count	166,066 European ancestry individuals		APOE	3e-09
rs429358	19	45416178	19q13.32	APOE - APOC1	34610981	Li-Gao R	Postprandial polyunsaturated fatty acids	4,348 individuals			3e-09
rs429358	19	45416741	19q13.32	APOE - APOC1	34610981	Li-Gao R	Fasting triglycerides levels in medium VLDL	4,734 individuals			3e-09
rs429358	19	45422160	19q13.32	APOC1	34610981	Li-Gao R	Postprandial phospholipid levels in medium HDL	4,348 individuals			3e-09
rs429358	19	45424351	19q13.32	APOC1 - APOC1P1	36462729	Lee S	Resting-state network 20 amplitude (Precuneal default mode network)	22,172 British ancestry individuals			3e-09
rs429358	19	45411941	19q13.32	APOE	35264221	Caron B	Apo E plasma levels	400 French ancestry individuals			4e-09
rs157582	19	45396219	19q13.32	TOMM40	22399527	Kristiansson K	Metabolic syndrome	2,637 European ancestry cases, 7,927 European ancestry controls		APOE, TOMM40	1e-08
rs429358	19	45410002	19q13.32	APOE	34610981	Li-Gao R	Fasting omega-3 fatty acids	4,734 individuals			1e-08
rs429358	19	45411941	19q13.32	APOE	33111402	Tan MMX	Parkinson's disease progression (composite)	2,755 individuals		APOE	1e-08
rs429358	19	45411941	19q13.32	APOE	34841290	Ghodsian N	Nonalcoholic fatty liver disease	8,434 European ancestry cases, 770,180 European ancestry controls		APOE	1e-08
rs429358	19	45411941	19q13.32	APOE	34610981	Li-Gao R	Postprandial free cholesterol in medium HDL	4,348 individuals			1e-08
rs429358	19	45411941	19q13.32	APOE	32066663	Niarchou M	Meat-related diet	154,123 European ancestry men, 181,453 European ancestry women		PVRL2, TOMM40, APOE, APOC1	1e-08
rs429358	19	45411941	19q13.32	APOE	34785643	Park JY	Superior frontal cortical thickness	2,643 Korean ancestry individuals			1e-08
rs429358	19	45416178	19q13.32	APOE - APOC1	34610981	Li-Gao R	Postprandial cholesterol esters in very large VLDL	4,348 individuals			1e-08
rs429358	19	45416741	19q13.32	APOE - APOC1	34610981	Li-Gao R	Fasting total cholesterol in large VLDL	4,734 individuals			1e-08
rs429358	19	45416741	19q13.32	APOE - APOC1	34610981	Li-Gao R	Fasting free cholesterol in large VLDL	4,734 individuals			1e-08
rs429358	19	45416741	19q13.32	APOE - APOC1	34610981	Li-Gao R	Fasting total lipids in large VLDL	4,734 individuals			1e-08
rs429358	19	45416741	19q13.32	APOE - APOC1	34610981	Li-Gao R	Fasting large VLDL particle concentration	4,734 individuals			1e-08
rs429358	19	45416741	19q13.32	APOE - APOC1	34610981	Li-Gao R	Postprandial serum total triglycerides	4,348 individuals			1e-08
rs429358	19	45416741	19q13.32	APOE - APOC1	34610981	Li-Gao R	Postprandial triglycerides levels in small VLDL	4,348 individuals			1e-08
rs429358	19	45416741	19q13.32	APOE - APOC1	34594039	Sakaue S	Serum albumin levels	315,268 European ancestry individuals, 120,539 East Asian ancestry individuals			1e-08
rs429358	19	45411941	19q13.32	APOE	34610981	Li-Gao R	Postprandial phospholipid levels in medium VLDL	4,348 individuals			2e-08
rs429358	19	45411941	19q13.32	APOE	30804565	Jansen PR	Insomnia	651,923 European ancestry males, 679,087 European ancestry females		NR	2e-08
rs429358	19	45411941	19q13.32	APOE	34426670	Merino J	Relative carbohydrate intake	282,271 European ancestry individuals			2e-08
rs429358	19	45411941	19q13.32	APOE	35383335	Brouwer RM	Hippocampus volume change rate x age interaction (2df)	15,100 European ancestry individuals			2e-08
rs429358	19	45411941	19q13.32	APOE	37089073	Acharya V	Cognitive performance (global cognitive function) (longitudinal)	3,013 European ancestry individuals aged 65 years or older			2e-08
rs429358	19	45416741	19q13.32	APOE - APOC1	34610981	Li-Gao R	Fasting phospholipid levels in large VLDL	4,734 individuals			2e-08
rs429358	19	45416741	19q13.32	APOE - APOC1	34610981	Li-Gao R	Fasting triglycerides levels in large VLDL	4,734 individuals			2e-08
rs429358	19	45416741	19q13.32	APOE - APOC1	34610981	Li-Gao R	Postprandial triglycerides in VLDL	4,348 individuals			2e-08
rs429358	19	45416741	19q13.32	APOE - APOC1	34610981	Li-Gao R	Postprandial total lipids in medium VLDL	4,348 individuals			2e-08
rs429358	19	45418790	19q13.32	APOC1	34021172	Christakoudi S	Hip index	219,872 British ancestry women		APOC1	2e-08
rs429358	19	45422160	19q13.32	APOC1	34610981	Li-Gao R	Postprandial small HDL particle concentration	4,348 individuals			2e-08
rs429358	19	45422846	19q13.32	APOC1 - APOC1P1	35585065	May-Wilson S	Savoury biscuit liking	159,272 European ancestry individuals			2e-08
rs429358	19	45422946	19q13.32	APOC1 - APOC1P1	35585065	May-Wilson S	F-dessert liking (derived food-liking factor)	159,398 European ancestry individuals			2e-08
rs429358	19	45424351	19q13.32	APOC1 - APOC1P1	36462729	Lee S	Resting-state network 20 temporal synchrony (Precuneal default mode network)	22,172 British ancestry individuals			2e-08
rs157582	19	45396219	19q13.32	TOMM40	31760383	Guo Y	Hippocampal atrophy rate	602 European ancestry elderly individuals		TOMM40	3e-08
rs429358	19	45416178	19q13.32	APOE - APOC1	34610981	Li-Gao R	Fasting cholesterol esters in very large VLDL	4,734 individuals			3e-08
rs429358	19	45416178	19q13.32	APOE - APOC1	34610981	Li-Gao R	Fasting total lipids in very large VLDL	4,734 individuals			3e-08
rs429358	19	45416741	19q13.32	APOE - APOC1	34610981	Li-Gao R	Fasting phospholipid levels in very large VLDL	4,734 individuals			3e-08
rs429358	19	45416741	19q13.32	APOE - APOC1	34610981	Li-Gao R	Postprandial total cholesterol in very large VLDL	4,348 individuals			3e-08
rs429358	19	45416741	19q13.32	APOE - APOC1	34610981	Li-Gao R	Postprandial medium VLDL particle concentration	4,348 individuals			3e-08
rs429358	19	45416741	19q13.32	APOE - APOC1	34610981	Li-Gao R	Postprandial free cholesterol in medium VLDL	4,348 individuals			3e-08
rs429358	19	45422946	19q13.32	APOC1 - APOC1P1	34610981	Li-Gao R	Postprandial total lipids in small HDL	4,348 individuals			3e-08
rs429358	19	45422946	19q13.32	APOC1 - APOC1P1	35086473	Lee B	Fusiform volume (12 month visit)	1,576 European ancestry individuals			3e-08
rs157582	19	45392254	19q13.32	NECTIN2	35974141	Lahti J	Verbal short term memory	44,874 European ancestry individuals	8,763 European ancestry individuals		4e-08
rs157582	19	45392254	19q13.32	NECTIN2	35974141	Lahti J	Verbal learning	28,909 European ancestry individuals	3,853 European ancestry individuals		4e-08
rs429358	19	45411941	19q13.32	APOE	32352494	Han X	Spherical equivalent	95,827 European ancestry individuals		NR	4e-08
rs429358	19	45411941	19q13.32	APOE	36276968	Chung JY	Hip circumference (aged 64-69 years)	85,156 European ancestry individuals			4e-08
rs429358	19	45411941	19q13.32	APOE	35585065	May-Wilson S	Chicken liking	158,559 European ancestry individuals			4e-08
rs429358	19	45416741	19q13.32	APOE - APOC1	34610981	Li-Gao R	Postprandial triglycerides levels in medium VLDL	4,348 individuals			4e-08
rs429358	19	45422946	19q13.32	APOC1 - APOC1P1	34610981	Li-Gao R	Fasting cholesterol esters in medium HDL	4,734 individuals			4e-08
rs429358	19	45422946	19q13.32	APOC1 - APOC1P1	35086473	Lee B	Middle temporal gyrus volume (12 month visit)	1,576 European ancestry individuals			4e-08
rs429358	19	45411941	19q13.32	APOE	20100581	Shen L	Brain imaging	175 European ancestry Alzheimer cases, 354 European ancestry amnestic mild cognitive impairment cases, 204 European ancestry controls		APOE	1e-07
rs429358	19	45411941	19q13.32	APOE	30098192	Shaaban S	Hyperopia	361 European ancestry cases, 1,700 European ancestry controls	172 European ancestry cases, 690 European ancestry controls	NR	1e-07
rs429358	19	45411941	19q13.32	APOE	35224516	Thibord F	COVID-19 (severe vs population)	1,120 European ancestry cases, 458,130 European ancestry controls, 124 cases, 27,946 controls			1e-07
rs157582	19	45392254	19q13.32	NECTIN2	26833246	Lu Y	Body fat percentage	Up to 31,457 European ancestry men, up to 35,030 European ancestry women, up to 8,259 Indian Asian ancestry men, up to 1,030 Indian Asian ancestry women, 973 Korean ancestry men, 1,360 Korean ancestry women, 154 African American men, 262 African American women	Up to 12,480 European ancestry men, up to 10,055 European ancestry women, 315 Jamaican ancestry men, 774 Jamaican ancestry women	TOMM40, APOE	2e-07
rs157582	19	45392254	19q13.32	NECTIN2	31201950	Lutz MW	C-reactive protein levels	6,545 European ancestry individuals			2e-07
rs157582	19	45392254	19q13.32	NECTIN2	35974141	Lahti J	Verbal learning (visual presentation)	16,191 European ancestry individuals			2e-07
rs429358	19	45410002	19q13.32	APOE	27015805	Pilling LC	Parental longevity (combined parental age at death)	45,627 middle-aged British individuals		NR	2e-07
rs429358	19	45411941	19q13.32	APOE	33293549	Sargurupremraj M	White matter hyperintensity volume	2,516 African American individuals, 48,454 European ancestry individuals		APOE	2e-07
rs429358	19	45422946	19q13.32	APOC1 - APOC1P1	18802019	Burkhardt R	LDL cholesterol	2,346 Micronesian ancestry individuals		APOC2, APOE, APOC4, APOC1	2e-07
rs429358	19	45422946	19q13.32	APOC1 - APOC1P1	26426971	Winkler TW	Body mass index x age interaction	up to 112,279 European ancestry individuals aged <50, up to 197,610 European ancestry individuals aged >50		APOC1, ZNF229, IGSF23, BCL3, PVRL2, CLPTM1, GEMIN7, EXOC3L2, KLC3, ZNF180, PVR, CBLC, TOMM40, RELB, PPP1R37, MARK4, ERCC1, CEACAM20, MIR4531, BCAM, APOE, CLASRP, BLOC1S3, CKM, CEACAM22P	2e-07
rs157582	19	45388500	19q13.32	NECTIN2	34112972	DeMichele-Sweet MAA	Psychosis in Alzheimer's disease	4,551 European ancestry cases, 5,796 European ancestry controls, 894 African American or unknown ancestry cases, 1,076 African American or unknown ancestry controls			3e-07
rs429358	19	45418790	19q13.32	APOC1	35224516	Thibord F	COVID-19 death (death vs population)	1,001 European ancestry cases, 458,249 European ancestry controls			3e-07
rs157582	19	45396219	19q13.32	TOMM40	28641921	Li J	Cerebrospinal fluid t-tau levels	113 European ancestry Alzheimer's disease cases, 207 European ancestry individuals with late mild cognitive impairment, 239 European ancestry individuals with early mild cognitive impairment, 85 European ancestry individuals with significant memory concern, 199 European ancestry controls.		TOMM40	4e-07
rs429358	19	45410002	19q13.32	APOE	32913026	Knol MJ	Cerebral microbleeds (lobar)	2,035 European ancestry cases, 27 Chinese ancestry cases, 36 Malay ancestry cases, 81 African American cases, 21,785 European ancestry controls, 88 Chinese ancestry controls, 129 Malay ancestry controls, 304 African American controls		APOE	4e-07
rs429358	19	45411941	19q13.32	APOE	35224516	Thibord F	COVID-19 (severe vs tested, not severe)	1,120 European ancestry cases, 79,439 European ancestry controls, 124 cases, 5,303 controls			4e-07
rs429358	19	45411941	19q13.32	APOE	35366586	Kim J	Amyloid beta positivity in normal cognition	196 European ancestry individuals			4e-07
rs157582	19	45392254	19q13.32	NECTIN2	23326517	Holliday EG	Age-related macular degeneration	3,772 European ancestry cases, 16,033 European ancestry controls	264 Asian ancestry cases, 3,926 Asian ancestry controls	PVRL2	1e-06
rs429358	19	45410002	19q13.32	APOE	31217584	Wojcik GL	High density lipoprotein cholesterol levels	10,085 African American individuals, 17,751 Hispanic/Latino individuals, 2,378 Asian ancestry individuals, 1,912 Native Hawaiian ancestry individuals, 604 Native American ancestry individuals, 333 individuals		NR	1e-06
rs429358	19	45411941	19q13.32	APOE	35383335	Brouwer RM	Total brain volume change rate x age interaction (2df)	15,100 European ancestry individuals			1e-06
rs429358	19	45411941	19q13.32	APOE	35970579	Grover S	Age of onset of parkinson disease	7,847 European ancestry individuals, 688 East Asian ancestry individuals, 17,415 individuals			1e-06
rs157582	19	45396219	19q13.32	TOMM40	30319691	Liu C	Cognitive impairment test score	235 early mild cognitive impairment cases, 249 late mild cognitive impairment cases, 47 Alzheimer's disease cases, 281 controls.		Intergenic	2e-06
rs429358	19	45422946	19q13.32	APOC1 - APOC1P1	19197348	Lowe JK	Quantitative traits	2,906 Kosraen individuals		APOC2, APOE, APOC4, TOMM40, APOC1	2e-06
rs429358	19	45410002	19q13.32	APOE	35383335	Brouwer RM	Lateral ventricle volume change rate x age interaction (2df)	15,100 European ancestry individuals			3e-06
rs429358	19	45411941	19q13.32	APOE	33293549	Sargurupremraj M	White matter hyperintensity volume (adjusted for hypertension)	46,055 European ancestry individuals		APOE	3e-06
rs429358	19	45422160	19q13.32	APOC1	35668104	Cadby G	Cholesteryl ester (24:1) levels	4,492 European ancestry individuals			4e-06
rs429358	19	45411941	19q13.32	APOE	36066633	Jansen IE	Cerebrospinal fluid amyloid beta 42 levels	8,074 European ancestry individuals	5,042 individuals		1E-379
rs157582	19	45392254	19q13.32	NECTIN2	32203549	Richardson TG	LDL cholesterol levels	440,546 European ancestry individuals		PVRL2	1E-711
rs429358	19	45411941	19q13.32	APOE	34648354	Pietzner M	Neurofilament light polypeptide levels	10,708 European ancestry individuals			2E-1534
rs429358	19	45411941	19q13.32	APOE	34648354	Pietzner M	Tubulin-specific chaperone A levels	10,708 European ancestry individuals			2E-1609
rs429358	19	45416741	19q13.32	APOE - APOC1	34648354	Pietzner M	Protein S100-A13 levels	10,708 European ancestry individuals			2E-2513
rs429358	19	45411941	19q13.32	APOE	34648354	Pietzner M	DCN1-like protein 5 levels	10,708 European ancestry individuals			2E-441
rs429358	19	45416178	19q13.32	APOE - APOC1	34648354	Pietzner M	ADP-ribosylation factor-like protein 2 levels	10,708 European ancestry individuals			2E-605
rs429358	19	45424351	19q13.32	APOC1 - APOC1P1	35589863	Gouveia C	Alzheimer’s disease polygenic risk score (upper quantile vs lower quantile)	18,892 European ancestry high risk individuals, 18,892 European ancestry low risk individuals			2E-673
rs429358	19	45410002	19q13.32	APOE	33462484	Sinnott-Armstrong N	Apolipoprotein B levels	340,860 European ancestry individuals, 5,962 African ancestry individuals, 7,275 South Asian ancestry individuals		NR	3E-1621
rs429358	19	45411941	19q13.32	APOE	29875488	Sun BB	Leucine-rich repeat neuronal protein 1 levels (LRRN1.11293.14.3)	3,301 European ancestry individuals			3E-418
rs429358	19	45411941	19q13.32	APOE	33637690	He L	Alzheimer's disease (age of onset)	10,216 European ancestry individuals	9,261 European ancestry individuals		4E-497

## Sheet: Table S4
Table S4. Genetic correlation between intracerebral hemorrhage with ischemic stroke and its subtypes and Alzheimer's disease
Trait1	Trait2	rg	SE	P
Intracerebral hemorrhage (current GWAS)	Ischemic stroke	0.47	0.21	2.47E-02
Intracerebral hemorrhage (current GWAS)	Cardioembolic stroke	0.58	0.10	5.07E-09
Intracerebral hemorrhage (current GWAS)	Small vessel stroke	0.96	0.21	3.09E-06
Intracerebral hemorrhage (current GWAS)	Large artery stroke	0.41	0.13	1.35E-03
Intracerebral hemorrhage (current GWAS)	Subarachnoid hemorrhage	0.47	0.15	1.20E-03
Intracerebral hemorrhage (current GWAS)	Alzheimer's disease	-0.02	0.10	8.78E-01

## Sheet: Table S5
Table S5. Mendelian randomization results for genetically predicted cardiometabolic and lifestyle factors with intracerebral hemorrhage in primary and sensitivity analyses
						Inverse variance weighted			Weighted median			MR-Egger					MR-PRESSO
Exposure	Unit increase in exposure	SNPs	F statistic	Cochran's Q	P_Q	OR	95% CI	P	OR	95% CI	P	OR	95% CI	P	Intercept	P_intercept	Outliers	P_Global	P_distort	OR	95% CI	P
Body mass index	SD	311	89	332.895	0.177638	1.22599	1.08-1.40	0.00198739	1.1858	0.95-1.48	0.136374	1.14752	0.84-1.58	0.395286	0.00128405	0.654272	No	0.19	NA	NA	NA	NA
Waist-to-hip ratio	SD	570	56	684.025	0.000633807	1.16146	1.03-1.31	0.0155342	1.21527	1.00-1.47	0.0446795	1.53809	1.08-2.19	0.0169259	-0.00454171	0.0966784	Yes	0.001	0.959	1.15789	1.03-1.3	0.015821
Visceral adiposity	Kilogram	294	50	372.275	0.00116038	1.19464	1.05-1.36	0.00761656	1.26051	1.02-1.55	0.0303213	1.14885	0.76-1.75	0.515973	0.000830833	0.8472	Yes	0.000666667	0.705	1.22598	1.08-1.39	0.00158516
Apolipoprotein A1	SD	342	131	444.002	0.000141734	0.969235	0.88-1.07	0.528817	0.953635	0.82-1.11	0.542789	0.970052	0.83-1.13	0.701389	-2.98025e-05	0.98912	Yes	0.000333333	0.947333	0.966191	0.88-1.06	0.482874
Apolipoprotein B	SD	206	171	291.849	6.36621e-05	0.953863	0.86-1.06	0.392731	0.953749	0.81-1.12	0.560933	1.00198	0.86-1.17	0.980421	-0.0023883	0.399811	Yes	<0.001	0.531	0.969603	0.87-1.08	0.562236
High-density lipoprotein cholesterol	SD	843	129	1050.83	1.08965e-06	0.942149	0.87-1.02	0.127987	0.961476	0.85-1.09	0.527765	0.973326	0.86-1.1	0.659246	-0.000968	0.490052	Yes	<0.001	0.389	0.96085	0.89-1.04	0.304188
Low-density lipoprotein cholesterol	SD	585	144	794.55	1.3158e-08	1.02052	0.94-1.11	0.636761	0.999119	0.88-1.13	0.988794	1.02015	0.9-1.16	0.760686	1.37611e-05	0.994004	Yes	<0.001	0.0823333	1.00375	0.92-1.09	0.92914
Non high-density lipoprotein cholesterol	SD	534	126	710.048	3.96686e-07	1.04125	0.97-1.12	0.288204	0.962465	0.85-1.09	0.549979	0.960323	0.86-1.08	0.482293	0.00340342	0.0621937	Yes	<0.001	0.363333	1.02475	0.95-1.1	0.513135
Total cholesterol	SD	738	131	902.303	2.70413e-05	1.03302	0.96-1.12	0.412542	0.948143	0.85-1.06	0.364724	1.0218	0.9-1.15	0.729179	0.000354363	0.82014	Yes	<0.001	0.519	1.02086	0.95-1.1	0.599629
Triglycerides	SD	692	109	846.607	4.33759e-05	1.09892	1.01-1.20	0.0328255	0.987074	0.86-1.13	0.853077	0.935556	0.81-1.07	0.346085	0.00461299	0.00373317	No	<0.001	NA	NA	NA	NA
Type 2 diabetes	Log odds of type 2 diabetes	493	84	543.701	0.0531754	1.09209	1.04-1.14	0.000185958	1.06814	0.98-1.16	0.128894	1.059	0.96-1.16	0.228061	0.00148864	0.455807	No	0.0586667	NA	NA	NA	NA
Fasting glucose	mmol/L	69	124	76.6756	0.220332	0.958778	0.76-1.22	0.728998	0.981055	0.70-1.38	0.912825	1.37733	0.87-2.17	0.171999	-0.00943703	0.0728202	No	0.203333	NA	NA	NA	NA
Fasting insulin	Log-transformed picomoles per liter	35	52	46.9627	0.0686244	0.843123	0.51-1.38	0.498311	0.709087	0.38-1.33	0.286502	0.567154	0.12-2.76	0.487317	0.00682855	0.608231	No	0.0716667	NA	NA	NA	NA
Diastolic blood pressure	10 mm Hg	272	50	352.116	0.000652325	1.43714	1.14-1.80	0.00176136	1.20976	0.90-1.63	0.213776	2.65699	1.23-5.74	0.013465	-0.00810182	0.102824	Yes	0.00166667	0.829667	1.40346	1.12-1.75	0.00318283
Systolic blood pressure	10 mm Hg	226	52	263.965	0.0382511	1.44503	1.25-1.67	4.0838e-07	1.34613	1.09-1.66	0.00486937	2.16376	1.26-3.72	0.00565472	-0.00869435	0.1313	No	0.037	NA	NA	NA	NA
Smoking initiation	SD in prevalence of smoking initiation	313	46	362.249	0.0262465	1.16453	1.03-1.32	0.0161702	1.2446	1.05-1.48	0.0130338	1.47282	0.87-2.48	0.14636	-0.00466255	0.363789	Yes	0.0283333	0.882333	1.17568	1.04-1.33	0.00987248
Lifetime smoking index	SD	126	48	143.666	0.121389	1.39823	1.09-1.80	0.00916908	1.35597	0.95-1.93	0.0927598	1.81675	0.64-5.19	0.266765	-0.0039818	0.615079	No	0.114667	NA	NA	NA	NA
Alcohol consumption	SD of log-transformed alcoholic drinks/wk	84	66	96.6494	0.145159	1.58782	1.07-2.35	0.0206871	1.04206	0.59-1.84	0.887277	0.918233	0.39-2.19	0.847809	0.00757469	0.170429	No	0.146333	NA	NA	NA	NA
Coffee consumption	50% increase	12	17.6	10.6547	0.472624	1.1553	0.89-1.49	0.269984	1.20551	0.87-1.66	0.25641	1.1814	0.7-1.98	0.54221	-0.00122221	0.923141	No	0.549333	NA	NA	NA	NA
Moderate to vigorous physical activity	Log-odds of being active vs. inactive	14	39	18.2344	0.148821	0.645349	0.40-1.04	0.0693545	1.0151	0.56-1.83	0.960355	1.68855	0.12-24.32	0.70701	-0.0243185	0.486151	No	0.147667	NA	NA	NA	NA
Leisure screen time	SD	120	39	135.845	0.138518	1.10552	0.95-1.28	0.188997	1.21613	0.98-1.50	0.0696728	1.2099	0.6-2.43	0.593627	-0.00244226	0.795749	No	0.148333	NA	NA	NA	NA
Sleep duration	Hours	74	40	87.0736	0.124722	1.07392	0.78-1.48	0.661025	0.832444	0.52-1.32	0.43819	1.38285	0.41-4.7	0.604997	-0.00429529	0.675813	No	0.122333	NA	NA	NA	NA
Short sleep	Log odds of short sleep (<7 h/d vs. 7-8 h/d)	26	26	42.4547	0.0160518	0.962738	0.71-1.31	0.810832	1.04856	0.72-1.52	0.803664	0.630244	0.16-2.46	0.512147	0.0144846	0.536124	No	0.0183333	NA	NA	NA	NA
Long sleep	Log odds of long sleep (>=9 h/d vs. 7-8 h/d)	7	30	6.53918	0.36557	0.878767	0.65-1.18	0.395169	0.943216	0.64-1.39	0.767052	0.902157	0.37-2.21	0.830928	-0.00182642	0.953265	No	0.407	NA	NA	NA	NA
Insomnia	Log odds of insomnia	207	42	203.376	0.538606	1.03944	0.98-1.11	0.229489	0.991128	0.90-1.09	0.858137	0.991936	0.77-1.28	0.951099	0.00207304	0.714765	No	0.551667	NA	NA	NA	NA
*SD, standard deviation

## Sheet: Table S6
Table S6. Mendelian randomization analysis of genetically predicted smoking initiation and alcohol consumption with intracerebral hemorrhage based on genetic instruments weighted excluding UK Biobank
				Inverse variance weighted			Weighted median			MR-Egger					MR-PRESSO
Exposure	SNPs	Cochran's Q	P_Q	OR	95% CI	P	OR	95% CI	P	OR	95% CI	P	Intercept	P_intercept	Outliers	P_Global	P_distort	OR	95% CI	P
Alcohol consumption	311	98.7917	0.0998621	1.46783	0.98-2.21	0.06586	1.03187	0.57-1.86	0.916894	0.649004	0.28-1.50	0.31303	0.0112128	0.0319051	No	0.107333	NA	NA	NA	NA
Smoking initiation	570	361.582	0.0277539	1.15746	1.03-1.3	0.0116046	1.25546	1.07-1.47	0.00437609	1.31717	0.94-1.86	0.116049	-0.00288501	0.433744	Yes	0.024	0.851667	1.16968	1.05-1.31	0.00637126

## Sheet: Table S7
Table S7. Mendelian randomization analysis of genetically predicted alcohol consumption with intracerebral hemorrhage based on outcome data from FinnGen, UK Biobank, and Woo et al. GWAS
			Cochran' Q		IVW, fixed-effect			IVW, random-effects			Weighted median			MR-Egger			MR-Egger intercept
Outcome source	Exposure	nsnp	Q	P	Beta	SE	P	Beta	SE	P	Beta	SE	P	Beta	SE	P	Intercept	SE	P
FinnGen	Alcohol consumption	81	112.287	0.0100702	0.0855829	0.256364	0.738505	0.0855829	0.303723	0.778112	-0.375143	0.430296	0.383303	-0.888254	0.753053	0.241724	0.0127551	0.00903626	0.162009
UK Biobank	Alcohol consumption	80	67.8738	0.809697	0.912158	0.297586	0.00217532	0.912158	0.275835	0.000943374	0.540413	0.548411	0.324419	0.772186	0.567736	0.177712	0.00214002	0.00739215	0.772968
Woo et al. GWAS	Alcohol consumption	55	64.5891	0.153328	0.688483	0.673317	0.306533	0.688483	0.736381	0.349811	0.682594	1.07741	0.526372	-2.50166	1.9303	0.200592	0.0410431	0.0230319	0.080477

## Sheet: Table S8
ST8. Mendelian randomization analysis of genetically predicted lipid traits and intracerebral hemorrhage risk after exclusion of single-nucleotide polymorphisms 1Mb up/down from the APOE gene region
		Cochran' Q		IVW, fixed-effect			IVW, random-effects			Weighted median			MR-Egger			MR-Egger			MR-PRESSO
Exposure	nsnp	Q	P	Beta	SE	P	Beta	SE	P	Beta	SE	P	Beta	SE	P	Intercept	SE	P	beta_raw	se_row	p_raw	beta_outlier	se_outlier	p_outlier	p_global	p_distortion
High-density lipoprotein cholesterol	832	1006.25	2.61448e-05	-0.0440375	0.0354096	0.213624	-0.0440375	0.0389649	0.258399	-0.0372012	0.0618222	0.547343	0.000675273	0.0609665	0.991165	-0.00132326	0.00138763	0.34056	-0.0440375	0.0389649	0.258725				<0.001
Low-density lipoprotein cholesterol	551	717.502	1.80471e-06	-0.00255875	0.0405082	0.949634	-0.00255875	0.0462672	0.955897	-0.0424401	0.0681964	0.53373	-0.0265386	0.0738996	0.719645	0.000794836	0.00190907	0.677318	-0.00255875	0.0462672	0.955917	0.0023644	0.0450928	0.958202	<0.001	0.028
Non high-density lipoprotein cholesterol	501	628.848	7.53505e-05	0.000877753	0.0359555	0.980524	0.000877753	0.040323	0.982633	-0.0410848	0.0674682	0.542557	-0.13683	0.0636372	0.0320225	0.00522195	0.00187521	0.00556091	0.000877753	0.040323	0.982642	0.0049494	0.0398104	0.901109	<0.001	0.953333
Total cholesterol	706	820.203	0.00167996	-0.00838071	0.0378819	0.824911	-0.00838071	0.04086	0.837488	-0.070018	0.0639888	0.273857	-0.0458069	0.0662332	0.489416	0.00113868	0.00158564	0.47292	-0.00838071	0.04086	0.837547	-0.00473716	0.0404996	0.906919	0.001	0.710333
Triglyceride	677	813.288	0.000211658	0.0610731	0.0406846	0.13332	0.0610731	0.044625	0.171129	-0.0405106	0.0738377	0.58325	-0.140039	0.0715919	0.0508685	0.0056549	0.00158265	0.000377944	0.0610731	0.044625	0.171584				0.000333333
IVW, inverse variance wieghted

## Sheet: Table S9
Table S9. Results of multivariable Mendelian randomization analysis
Exposure	Outcome source	SNPs	Conditional F	OR	95% CI	P	Heterogeneity (Cochran's Q)	P	Note
DBP	GWAS meta-analysis	489	6	1.56	1.00-2.45	0.051	616	0.0001
SBP	GWAS meta-analysis	489	3	1.03	0.78-1.37	0.824
BMI	GWAS meta-analysis	505	22.0455	1.2141	1.06-1.39	0.004	580.016	0.0098
SBP	GWAS meta-analysis	505	27.662	1.31917	1.17-1.49	5.35751e-06
BMI	GWAS meta-analysis	543	23.9058	1.2214	1.07-1.39	0.003	622.605	0.0085
DBP	GWAS meta-analysis	543	24.4491	1.38819	1.15-1.68	0.001
BMI	GWAS meta-analysis	684	23.2169	1.08981	0.95-1.25	0.204	789.901	0.0026
T2D	GWAS meta-analysis	684	21.287	1.06609	1.02-1.12	0.005
Smoking initiation	GWAS meta-analysis	559	52.0211	1.15835	1.03-1.31	0.017	619.427	0.034
BMI	GWAS meta-analysis	559	12.9616	1.15142	1.01-1.31	0.035
Smoking initiation	GWAS meta-analysis	501	16.2688	1.163	1.03-1.31	0.012	585.623	0.0044
SBP	GWAS meta-analysis	501	16.1834	1.39654	1.24-1.57	3.76243e-08
Smoking initiation	GWAS meta-analysis	544	17.8976	1.14454	1.02-1.29	0.028	665.389	0.0002
DBP	GWAS meta-analysis	544	15.1807	1.4978	1.24-1.81	3.95466e-05
Smoking initiation	GWAS meta-analysis	722	11.4777	1.11963	0.99-1.26	0.064	865.354	0.0001
T2D	GWAS meta-analysis	722	11.1759	1.06503	1.02-1.11	0.005
Smoking initiation	GWAS meta-analysis	369	8.62001	1.12975	0.99-1.29	0.069	429.35	0.0137
Alcohol consumption	GWAS meta-analysis	369	11.7199	1.26998	0.89-1.82	0.194
Smoking initiation	UK Biobank	368	12	0.99	0.80-1.22	0.935	414	0.043	Restricted to outcome data from the UK biobank
Alcohol consumption	UK Biobank	368	12	1.79	1.08-2.99	0.016			Restricted to outcome data from the UK biobank
Low-density lipoprotein cholesterol	GWAS meta-analysis	1289	28.2715	1.00	0.99-1.02	0.952	1549.94	<0.001	Variants +/- 1Mb from the APOE were excluded
High-density lipoprotein cholesterol	GWAS meta-analysis	1289	55.0492	0.97	0.88-1.07	0.519			Variants +/- 1Mb from the APOE were excluded
Triglycerides	GWAS meta-analysis	1289	54.7829	1.07	0.96-1.20	0.238			Variants +/- 1Mb from the APOE were excluded

## Sheet: Table S10
Table S10. Mediation effect estimation of pathways linking body mass index, smoking initiation, and alcohol consumption to intracerebral hemorrhage
Exposure and model	Beta	SE	P	Mediation	Mediation_LB	Mediation_UB	Note
BMI without adjustment (total effect)	0.203749	0.0658932	0.00198739
BMI with adjustment for DBP	0.2	0.067	0.003	0.018401	-0.877448	0.91425
BMI with adjustment for SBP	0.194	0.068	0.004	0.0478489	-0.842184	0.937881
BMI with adjustment for T2D	0.086	0.068	0.204	0.577912	-0.128826	1.28465
Smoking initiation without adjustment (total effect)	0.152314	0.0633307	0.0161702
Smoking initiation with adjustment for BMI	0.147	0.061	0.017	0.0348869	-1.07632	1.14609
Smoking initiation with adjustment for DBP	0.135	0.061	0.028	0.113672	-0.953051	1.18039
Smoking initiation with adjustment for SBP	0.151	0.061	0.012	0.00862532	-1.11783	1.13508
Smoking initiation with adjustment for T2D	0.113	0.061	0.064	0.25811	-0.7327	1.24892
Alcohol consumption without adjustment (total effect)	0.912158	0.275835	0.000943374				ICH data from UK Biobank only
Alcohol consumption with adjustment for DBP	0.631	0.255	0.013	0.308234	-0.376	0.993	ICH data from UK Biobank only
Alcohol consumption with adjustment for SBP	0.585	0.26	0.024	0.358663	-0.317	1.0344	ICH data from UK Biobank only
Alcohol consumption with adjustment for DBP and SBP	0.513	0.252	0.042	0.437597	-0.1982	1.0735	ICH data from UK Biobank only
BMI, body mass index; DBP, diastolic blood pressure; SBP, systolic blood pressure; T2D, type 2 diabetes.
